# Supplementary material for: Transcriptome sequence analysis and mining of SSRs in Jhar Ber (Ziziphus nummularia (Burm.f.) Wight & Arn) under drought stress
Source: Sci Rep. 2018 Feb 5;8:2406. doi: 10.1038/s41598-018-20548-1 (PMC5799245; doi:10.1038/s41598-018-20548-1)
Supplement: Supplementary file 2 — Supplementary Dataset 1 [file 41598_2018_20548_MOESM2_ESM.xls]

## Sheet: Sheet1
Transcriptome sequence analysis and mining of SSRs in Jhar Ber (Ziziphus nummularia (Burm.f.) Wight & Arn) under drought stress
Radha Yadav, Showkat Ahmad Lone, Kishor Gaikwad, Nagendra Kumar Singh and Jasdeep Chatrath Padaria
Table S1. List of assembled unigenes annotated with NR database
Sequence name	Sequence length	GI number	Accession version	Sequence description	E- value	Similarity	Bit score	Alingment length	Positives
Contig1	1046	255556356	XP_002519212.1	non-canonical ubiquitin conjugating enzyme, putative [Ricinus communis]	8.08358e-150	83.0%	433.721	280	234
Contig2	334	---NA---	---NA---	---NA---	---NA---	---NA---	---NA---	---NA---	---NA---
Contig3	632	508715476	EOY07373.1	Proteasome inhibitor-related [Theobroma cacao]	4.76106e-36	77.0%	138.658	103	80
Contig4	337	561037192	ESW35722.1	hypothetical protein PHAVU_001G259300g [Phaseolus vulgaris]	2.6748e-22	92.0%	66.6254	38	35
Contig5	286	225465363	XP_002273262.1	PREDICTED: serrate RNA effector molecule-like [Vitis vinifera]	5.67401e-10	68.0%	51.2174	64	44
Contig6	313	565405320	XP_006368050.1	PREDICTED: tryptophan synthase beta chain 2, chloroplastic-like, partial [Solanum tuberosum]	1.46177e-66	99.0%	208.764	104	103
Contig7	489	508724386	EOY16283.1	Tetratricopeptide repeat-like superfamily protein, putative isoform 2 [Theobroma cacao]	2.3588e-61	84.0%	174.866	113	96
Contig8	357	462401145	EMJ06702.1	hypothetical protein PRUPE_ppa008298mg [Prunus persica]	4.27221e-52	86.0%	174.481	114	99
Contig9	879	508718277	EOY10174.1	Vacuolar ATP synthase subunit H family protein isoform 2 [Theobroma cacao]	6.29577e-116	84.0%	156.377	98	83
Contig10	324	---NA---	---NA---	---NA---	---NA---	---NA---	---NA---	---NA---	---NA---
Contig11	378	---NA---	---NA---	---NA---	---NA---	---NA---	---NA---	---NA---	---NA---
Contig12	410	557093550	ESQ34132.1	hypothetical protein EUTSA_v10008965mg [Eutrema salsugineum]	1.62014e-58	95.0%	186.808	95	91
Contig13	345	508724319	EOY16216.1	Camphor resistance CrcB family protein, putative isoform 1 [Theobroma cacao]	9.76382e-32	93.0%	122.479	89	83
Contig14	420	359491520	XP_002278916.2	PREDICTED: uncharacterized protein LOC100250985 [Vitis vinifera]	5.28119e-23	83.0%	76.6406	48	40
Contig15	407	---NA---	---NA---	---NA---	---NA---	---NA---	---NA---	---NA---	---NA---
Contig16	324	---NA---	---NA---	---NA---	---NA---	---NA---	---NA---	---NA---	---NA---
Contig17	747	429884536	AGA17932.1	TE2 [Humulus lupulus]	3.82315e-50	96.0%	177.563	93	90
Contig18	418	---NA---	---NA---	---NA---	---NA---	---NA---	---NA---	---NA---	---NA---
Contig19	687	462418868	EMJ23131.1	hypothetical protein PRUPE_ppa000009mg [Prunus persica]	2.74995e-91	85.0%	196.823	145	124
Contig20	476	462414544	EMJ19281.1	hypothetical protein PRUPE_ppa006397mg [Prunus persica]	9.92177e-62	95.0%	203.756	112	107
Contig21	370	357442523	XP_003591539.1	Beta-glucosidase [Medicago truncatula]	5.24438e-49	89.0%	168.703	92	82
Contig22	305	462399171	EMJ04839.1	hypothetical protein PRUPE_ppa004231mg [Prunus persica]	4.73608e-37	90.0%	137.117	80	72
Contig23	419	255561457	XP_002521739.1	auxin:hydrogen symporter, putative [Ricinus communis]	1.15543e-24	98.0%	103.219	51	50
Contig24	387	---NA---	---NA---	---NA---	---NA---	---NA---	---NA---	---NA---	---NA---
Contig25	1001	449442773	XP_004139155.1	PREDICTED: uncharacterized protein LOC101203466 [Cucumis sativus]	5.56991e-29	59.0%	108.612	126	75
Contig26	280	357437787	XP_003589169.1	Baculoviral IAP repeat-containing protein [Medicago truncatula]	2.32407e-33	92.0%	89.7373	53	49
Contig27	530	351726214	NP_001236351.1	calreticulin-1 precursor [Glycine max]	2.72029e-28	96.0%	115.161	56	54
Contig28	416	---NA---	---NA---	---NA---	---NA---	---NA---	---NA---	---NA---	---NA---
Contig29	355	470149030	XP_004310048.1	PREDICTED: uncharacterized protein LOC101298858 [Fragaria vesca subsp. vesca]	1.79497e-35	72.0%	136.346	117	85
Contig30	419	319993062	BAJ61956.1	Sec14 like protein [Nicotiana tabacum]	1.14383e-25	84.0%	81.6481	53	45
Contig31	370	462406830	EMJ12294.1	hypothetical protein PRUPE_ppa000751mg [Prunus persica]	1.35263e-38	86.0%	145.206	122	105
Contig32	325	557542911	ESR53889.1	hypothetical protein CICLE_v100200151mg, partial [Citrus clementina]	1.7122e-31	91.0%	113.62	68	62
Contig33	316	357482047	XP_003611309.1	COPII coat assembly protein sec16 [Medicago truncatula]	1.08357e-28	68.0%	116.701	105	72
Contig34	397	557531457	ESR42640.1	hypothetical protein CICLE_v10012615mg [Citrus clementina]	4.18292e-41	100.0%	143.665	82	82
Contig35	225	356564737	XP_003550605.1	PREDICTED: uncharacterized protein LOC100794210 [Glycine max]	5.65341e-25	97.0%	90.8929	46	45
Contig36	369	462406618	EMJ12082.1	hypothetical protein PRUPE_ppa002837mg [Prunus persica]	6.89047e-31	98.0%	113.235	57	56
Contig37	230	403330142	AFR42353.1	beta-tubulin, partial [Populus trichocarpa]	2.31318e-28	100.0%	104.76	50	50
Contig38	356	---NA---	---NA---	---NA---	---NA---	---NA---	---NA---	---NA---	---NA---
Contig39	965	296081732	CBI20737.3	unnamed protein product [Vitis vinifera]	1.52346e-24	79.0%	81.6481	59	47
Contig40	661	508705344	EOX97240.1	RING/U-box superfamily protein isoform 8, partial [Theobroma cacao]	6.1775e-149	95.0%	431.409	218	209
Contig41	530	462422856	EMJ27119.1	hypothetical protein PRUPE_ppa012022mg [Prunus persica]	2.40242e-38	85.0%	137.502	84	72
Contig42	488	550330046	ERP56404.1	hypothetical protein POPTR_0010s18000g, partial [Populus trichocarpa]	8.74305e-56	79.0%	186.808	151	120
Contig43	347	---NA---	---NA---	---NA---	---NA---	---NA---	---NA---	---NA---	---NA---
Contig44	244	---NA---	---NA---	---NA---	---NA---	---NA---	---NA---	---NA---	---NA---
Contig45	337	357443237	XP_003591896.1	Phosphoglucosamine mutase [Medicago truncatula]	1.1755e-56	97.0%	191.43	96	94
Contig46	390	---NA---	---NA---	---NA---	---NA---	---NA---	---NA---	---NA---	---NA---
Contig47	334	---NA---	---NA---	---NA---	---NA---	---NA---	---NA---	---NA---	---NA---
Contig48	309	45862248	AAS78899.1	ribulose-1,5-bisphosphate carboxylase/oxygenase large subunit [Mosquitoxylum jamaicense]	3.44109e-41	94.0%	144.05	78	74
Contig49	402	297744611	CBI37873.3	unnamed protein product [Vitis vinifera]	2.12055e-15	57.0%	78.5666	109	63
Contig50	362	508718154	EOY10051.1	Exportin 1A isoform 1 [Theobroma cacao]	4.16842e-61	96.0%	208.764	120	116
Contig51	566	550329130	ERP56030.1	hypothetical protein POPTR_0010s05400g [Populus trichocarpa]	9.30516e-114	95.0%	358.221	188	179
Contig52	727	557531613	ESR42796.1	hypothetical protein CICLE_v10011307mg [Citrus clementina]	6.69015e-75	71.0%	246.514	225	160
Contig53	358	---NA---	---NA---	---NA---	---NA---	---NA---	---NA---	---NA---	---NA---
Contig54	444	557536490	ESR47608.1	hypothetical protein CICLE_v10000121mg [Citrus clementina]	8.60948e-13	89.0%	65.855	39	35
Contig55	322	224061214	XP_002300373.1	predicted protein [Populus trichocarpa]	1.02894e-37	81.0%	95.9005	66	54
Contig56	363	449442685	XP_004139111.1	PREDICTED: transcription factor bHLH122-like [Cucumis sativus]	3.87756e-18	88.0%	85.1149	45	40
Contig57	743	---NA---	---NA---	---NA---	---NA---	---NA---	---NA---	---NA---	---NA---
Contig58	552	462404052	EMJ09609.1	hypothetical protein PRUPE_ppa000042mg [Prunus persica]	3.37016e-114	98.0%	365.54	183	180
Contig59	419	508726951	EOY18848.1	Limit dextrinase [Theobroma cacao]	9.61686e-60	87.0%	204.912	124	108
Contig60	676	508717155	EOY09052.1	Transport protein particle (TRAPP) component isoform 1 [Theobroma cacao]	2.78423e-131	99.0%	376.711	186	185
Contig61	388	449441528	XP_004138534.1	PREDICTED: sn1-specific diacylglycerol lipase beta-like [Cucumis sativus]	6.11859e-27	68.0%	111.694	110	75
Contig62	254	---NA---	---NA---	---NA---	---NA---	---NA---	---NA---	---NA---	---NA---
Contig63	407	255564294	XP_002523144.1	transferase, transferring glycosyl groups, putative [Ricinus communis]	1.91711e-74	92.0%	233.417	134	124
Contig64	355	---NA---	---NA---	---NA---	---NA---	---NA---	---NA---	---NA---	---NA---
Contig65	676	118489506	ABK96555.1	unknown [Populus trichocarpa x Populus deltoides]	9.24447e-55	82.0%	132.494	104	86
Contig66	443	297745048	CBI38640.3	unnamed protein product [Vitis vinifera]	1.16849e-25	75.0%	103.219	101	76
Contig67	690	508699513	EOX91409.1	Uncharacterized protein TCM_000612 [Theobroma cacao]	7.28542e-63	82.0%	202.216	146	120
Contig68	475	224117838	XP_002331644.1	predicted protein [Populus trichocarpa]	6.12376e-17	95.0%	72.7886	40	38
Contig69	302	---NA---	---NA---	---NA---	---NA---	---NA---	---NA---	---NA---	---NA---
Contig70	324	---NA---	---NA---	---NA---	---NA---	---NA---	---NA---	---NA---	---NA---
Contig71	413	462424003	EMJ28266.1	hypothetical protein PRUPE_ppa000590mg [Prunus persica]	1.666e-50	77.0%	179.874	135	104
Contig72	422	502119248	XP_004496553.1	PREDICTED: 60S ribosomal protein L36-2-like [Cicer arietinum]	9.26045e-69	100.0%	211.46	110	110
Contig73	295	217070438	ACJ83579.1	unknown [Medicago truncatula]	7.36387e-54	98.0%	173.711	87	86
Contig74	239	380863000	AFF18793.1	glucose-6-phosphate dehydrogenase, partial [Dimocarpus longan]	4.40968e-17	100.0%	75.8702	36	36
Contig75	388	---NA---	---NA---	---NA---	---NA---	---NA---	---NA---	---NA---	---NA---
Contig76	512	462406038	EMJ11502.1	hypothetical protein PRUPE_ppa002434mg [Prunus persica]	3.20444e-76	88.0%	248.44	153	135
Contig77	674	527209896	EPS74505.1	hypothetical protein M569_00222, partial [Genlisea aurea]	4.20497e-33	64.0%	127.487	180	116
Contig78	396	356536234	XP_003536644.1	PREDICTED: tetratricopeptide repeat protein 5-like [Glycine max]	1.39398e-24	60.0%	102.834	109	66
Contig79	490	---NA---	---NA---	---NA---	---NA---	---NA---	---NA---	---NA---	---NA---
Contig80	339	---NA---	---NA---	---NA---	---NA---	---NA---	---NA---	---NA---	---NA---
Contig81	495	---NA---	---NA---	---NA---	---NA---	---NA---	---NA---	---NA---	---NA---
Contig82	261	---NA---	---NA---	---NA---	---NA---	---NA---	---NA---	---NA---	---NA---
Contig83	500	---NA---	---NA---	---NA---	---NA---	---NA---	---NA---	---NA---	---NA---
Contig84	404	462408127	EMJ13461.1	hypothetical protein PRUPE_ppa006642mg [Prunus persica]	6.36564e-50	73.0%	171.785	134	98
Contig85	379	255571839	XP_002526862.1	26S proteasome regulatory subunit 7, psd7, putative [Ricinus communis]	2.66548e-44	96.0%	154.066	85	82
Contig86	445	557535916	ESR47034.1	hypothetical protein CICLE_v10001533mg [Citrus clementina]	6.04578e-43	87.0%	153.295	104	91
Contig87	376	449450678	XP_004143089.1	PREDICTED: 40S ribosomal protein S21-2-like [Cucumis sativus]	7.14199e-53	98.0%	169.474	82	81
Contig88	488	---NA---	---NA---	---NA---	---NA---	---NA---	---NA---	---NA---	---NA---
Contig89	658	388252785	AFK24456.1	expansin-like 1 [Ziziphus jujuba]	5.96322e-32	97.0%	96.6709	45	44
Contig90	860	255541342	XP_002511735.1	Kinesin-II 85 kDa subunit, putative [Ricinus communis]	1.88388e-129	87.0%	316.235	198	174
Contig91	403	---NA---	---NA---	---NA---	---NA---	---NA---	---NA---	---NA---	---NA---
Contig92	386	255573641	XP_002527743.1	5-oxoprolinase, putative [Ricinus communis]	6.80606e-68	96.0%	229.18	115	111
Contig93	404	---NA---	---NA---	---NA---	---NA---	---NA---	---NA---	---NA---	---NA---
Contig94	405	---NA---	---NA---	---NA---	---NA---	---NA---	---NA---	---NA---	---NA---
Contig95	295	502145032	XP_004505847.1	PREDICTED: protein ALWAYS EARLY 2-like [Cicer arietinum]	4.96945e-24	77.0%	100.138	97	75
Contig96	810	462409603	EMJ14937.1	hypothetical protein PRUPE_ppa000760mg [Prunus persica]	2.21429e-143	86.0%	436.802	269	233
Contig97	317	297734589	CBI16640.3	unnamed protein product [Vitis vinifera]	1.44257e-51	93.0%	174.481	105	98
Contig98	450	242205330	ACS88359.1	cellulose synthase catalytic subunit [Gossypium hirsutum]	7.80347e-96	99.0%	298.516	149	148
Contig99	628	449453956	XP_004144722.1	PREDICTED: zinc finger CCCH domain-containing protein 40-like [Cucumis sativus]	8.34161e-85	91.0%	255.758	146	134
Contig100	476	449465230	XP_004150331.1	PREDICTED: uncharacterized protein LOC101218254 [Cucumis sativus]	3.415e-51	82.0%	182.57	160	132
Contig101	538	470132406	XP_004302073.1	PREDICTED: protein EIN4-like [Fragaria vesca subsp. vesca]	5.88854e-11	66.0%	66.6254	60	40
Contig102	637	462413975	EMJ19024.1	hypothetical protein PRUPE_ppa026099mg [Prunus persica]	5.89907e-78	77.0%	256.144	188	146
Contig103	421	508703549	EOX95445.1	N-terminal [Theobroma cacao]	2.07572e-16	89.0%	77.411	46	41
Contig104	544	225470289	XP_002266561.1	PREDICTED: protein cornichon homolog 4 [Vitis vinifera]	2.82367e-36	89.0%	130.954	88	79
Contig105	573	50365500	AAT76050.1	zeta-carotene desaturase [Citrus clementina]	1.9485e-75	79.0%	236.113	172	137
Contig106	358	---NA---	---NA---	---NA---	---NA---	---NA---	---NA---	---NA---	---NA---
Contig107	571	---NA---	---NA---	---NA---	---NA---	---NA---	---NA---	---NA---	---NA---
Contig108	342	---NA---	---NA---	---NA---	---NA---	---NA---	---NA---	---NA---	---NA---
Contig109	563	334191634	AEG66932.1	plastid transcriptionally active [Gossypium hirsutum]	7.54297e-71	81.0%	226.868	157	128
Contig110	246	388507164	AFK41648.1	unknown [Lotus japonicus]	5.79545e-17	90.0%	77.411	43	39
Contig111	351	462412146	EMJ17195.1	hypothetical protein PRUPE_ppa011873mg [Prunus persica]	2.80387e-46	97.0%	155.606	77	75
Contig112	519	508722626	EOY14523.1	Alpha/beta-Hydrolases superfamily protein [Theobroma cacao]	2.55871e-79	87.0%	247.284	155	136
Contig113	505	---NA---	---NA---	---NA---	---NA---	---NA---	---NA---	---NA---	---NA---
Contig114	331	462401207	EMJ06764.1	hypothetical protein PRUPE_ppa008698mg [Prunus persica]	2.185e-49	90.0%	167.162	98	89
Contig115	219	---NA---	---NA---	---NA---	---NA---	---NA---	---NA---	---NA---	---NA---
Contig116	224	561034952	ESW33482.1	hypothetical protein PHAVU_001G0732000g, partial [Phaseolus vulgaris]	1.71759e-30	91.0%	115.546	57	52
Contig117	791	508777982	EOY25238.1	Extra-large GTP-binding protein 3 isoform 1 [Theobroma cacao]	1.77355e-52	89.0%	165.236	104	93
Contig118	343	124359402	ABD28558.2	Aldehyde dehydrogenase [Medicago truncatula]	6.35182e-10	57.0%	27.7202	42	24
Contig119	285	462405155	EMJ10619.1	hypothetical protein PRUPE_ppa009371mg [Prunus persica]	1.23003e-13	79.0%	70.0922	48	38
Contig120	415	449434524	XP_004135046.1	PREDICTED: charged multivesicular body protein 5-like [Cucumis sativus]	2.39854e-51	98.0%	171.014	85	84
Contig121	288	462424297	EMJ28560.1	hypothetical protein PRUPE_ppa000578mg [Prunus persica]	3.69836e-39	81.0%	145.591	95	77
Contig122	429	---NA---	---NA---	---NA---	---NA---	---NA---	---NA---	---NA---	---NA---
Contig123	329	357466369	XP_003603469.1	Transcription elongation factor A protein [Medicago truncatula]	3.03006e-08	51.0%	56.9954	104	54
Contig124	353	550339105	EEE93605.2	hypothetical protein POPTR_0005s16160g [Populus trichocarpa]	1.19619e-26	100.0%	104.375	50	50
Contig125	242	---NA---	---NA---	---NA---	---NA---	---NA---	---NA---	---NA---	---NA---
Contig126	547	225444734	XP_002278077.1	PREDICTED: uncharacterized protein LOC100264608 [Vitis vinifera]	1.87998e-40	77.0%	145.591	116	90
Contig127	277	460395772	XP_004243455.1	PREDICTED: histone-lysine N-methyltransferase ATXR2-like [Solanum lycopersicum]	2.10956e-22	71.0%	95.9005	89	64
Contig128	770	506954094	AGM20683.1	EPR [Populus tomentosa]	1.06931e-13	61.0%	76.2554	89	55
Contig129	458	294464708	ADE77861.1	unknown [Picea sitchensis]	1.018e-32	98.0%	122.094	60	59
Contig130	220	380857379	AFE89428.1	abscisic stress ripening protein [Ziziphus mauritiana]	9.12886e-13	69.0%	53.9138	39	27
Contig131	411	255565552	XP_002523766.1	dc50, putative [Ricinus communis]	1.55439e-45	96.0%	155.221	85	82
Contig132	338	508723516	EOY15413.1	Uncharacterized protein isoform 1 [Theobroma cacao]	8.84514e-51	93.0%	140.969	72	67
Contig133	328	---NA---	---NA---	---NA---	---NA---	---NA---	---NA---	---NA---	---NA---
Contig134	386	550345470	EEE81984.2	hypothetical protein POPTR_0002s20630g [Populus trichocarpa]	1.77322e-35	89.0%	131.724	77	69
Contig135	518	413954598	AFW87247.1	putative translation elongation factor family protein [Zea mays]	5.25905e-70	99.0%	222.631	108	107
Contig136	261	557532607	ESR43790.1	hypothetical protein CICLE_v10011438mg [Citrus clementina]	9.46343e-08	78.0%	51.2174	41	32
Contig137	393	462407823	EMJ13157.1	hypothetical protein PRUPE_ppa006512mg [Prunus persica]	1.36016e-57	97.0%	183.726	93	91
Contig138	615	557551091	ESR61720.1	hypothetical protein CICLE_v10015311mg [Citrus clementina]	2.04763e-51	64.0%	179.104	191	123
Contig139	555	79327891	NP_001031886.1	transmembrane amino acid transporter family protein [Arabidopsis thaliana]	4.84173e-26	68.0%	73.559	70	48
Contig140	280	---NA---	---NA---	---NA---	---NA---	---NA---	---NA---	---NA---	---NA---
Contig141	261	---NA---	---NA---	---NA---	---NA---	---NA---	---NA---	---NA---	---NA---
Contig142	379	508780910	EOY28166.1	DNAJ heat shock family protein [Theobroma cacao]	3.32276e-37	94.0%	136.732	71	67
Contig143	699	82941453	BAE48792.1	NADP-isocitrate dehydrogenase [Codonopsis lanceolata]	3.05348e-67	93.0%	145.976	74	69
Contig144	858	147818796	CAN67284.1	hypothetical protein VITISV_021596 [Vitis vinifera]	3.82069e-52	90.0%	181.415	114	103
Contig145	529	357441351	XP_003590953.1	Protein phosphatase 2A regulatory subunit B'-like protein [Medicago truncatula]	1.7605e-81	90.0%	259.225	154	139
Contig146	253	---NA---	---NA---	---NA---	---NA---	---NA---	---NA---	---NA---	---NA---
Contig147	378	508712122	EOY04019.1	Uncharacterized protein isoform 2 [Theobroma cacao]	5.32036e-38	81.0%	133.65	125	102
Contig148	502	146760355	BAF62431.1	glyoxalase I [Cucurbita maxima]	5.92955e-43	89.0%	149.058	83	74
Contig149	346	449526892	XP_004170447.1	PREDICTED: 23 kDa jasmonate-induced protein-like [Cucumis sativus]	1.13852e-19	58.0%	86.6557	103	60
Contig150	680	470135644	XP_004303622.1	PREDICTED: folylpolyglutamate synthase-like [Fragaria vesca subsp. vesca]	2.39859e-48	78.0%	139.043	100	78
Contig151	492	462399313	EMJ04981.1	hypothetical protein PRUPE_ppa001983mg [Prunus persica]	1.80296e-51	78.0%	181.415	139	109
Contig152	516	449463775	XP_004149607.1	PREDICTED: clustered mitochondria protein-like [Cucumis sativus]	1.24488e-97	99.0%	314.694	170	169
Contig153	313	83284015	ABC01915.1	vacuolar sorting receptor protein PV72-like protein [Solanum tuberosum]	4.23032e-60	95.0%	201.445	103	98
Contig154	260	168010061	XP_001757723.1	predicted protein [Physcomitrella patens]	1.7781e-33	94.0%	124.405	57	54
Contig155	404	462414792	EMJ19529.1	hypothetical protein PRUPE_ppa008488mg [Prunus persica]	1.60973e-19	76.0%	88.1965	67	51
Contig156	416	548841303	ERN01366.1	hypothetical protein AMTR_s00002p00260210 [Amborella trichopoda]	1.14263e-39	65.0%	148.673	126	82
Contig157	934	470135139	XP_004303381.1	PREDICTED: ABC transporter G family member 22-like [Fragaria vesca subsp. vesca]	0	94.0%	555.829	297	282
Contig158	343	105923279	ABF81468.1	TIR-NBS-LRR type disease resistance protein [Populus trichocarpa]	1.48654e-12	63.0%	51.2174	41	26
Contig159	727	462407048	EMJ12512.1	hypothetical protein PRUPE_ppa000534mg [Prunus persica]	4.13547e-79	79.0%	231.106	151	120
Contig160	651	---NA---	---NA---	---NA---	---NA---	---NA---	---NA---	---NA---	---NA---
Contig161	281	---NA---	---NA---	---NA---	---NA---	---NA---	---NA---	---NA---	---NA---
Contig162	217	---NA---	---NA---	---NA---	---NA---	---NA---	---NA---	---NA---	---NA---
Contig163	347	462411690	EMJ16739.1	hypothetical protein PRUPE_ppa003780mg [Prunus persica]	3.84685e-16	82.0%	70.8626	70	58
Contig164	328	255550994	XP_002516545.1	nitrate transporter, putative [Ricinus communis]	4.34049e-29	72.0%	108.997	90	65
Contig165	446	62320284	BAD94583.1	AIM1 protein [Arabidopsis thaliana]	2.16818e-74	90.0%	235.728	145	131
Contig166	346	462401724	EMJ07281.1	hypothetical protein PRUPE_ppa012888mg [Prunus persica]	1.06473e-14	95.0%	72.4034	40	38
Contig167	296	508711130	EOY03027.1	Eukaryotic release factor 1-2 [Theobroma cacao]	4.36345e-35	91.0%	87.8113	48	44
Contig168	477	462420200	EMJ24463.1	hypothetical protein PRUPE_ppa004472mg [Prunus persica]	4.98926e-09	80.0%	60.077	45	36
Contig169	456	---NA---	---NA---	---NA---	---NA---	---NA---	---NA---	---NA---	---NA---
Contig170	491	356572452	XP_003554382.1	PREDICTED: phenylalanine ammonia-lyase 1-like isoform 1 [Glycine max]	5.04498e-76	99.0%	221.09	109	108
Contig171	380	462407665	EMJ12999.1	hypothetical protein PRUPE_ppa009791mg [Prunus persica]	3.98691e-46	82.0%	154.451	106	87
Contig172	565	462401171	EMJ06728.1	hypothetical protein PRUPE_ppa008496mg [Prunus persica]	9.45313e-43	90.0%	110.153	64	58
Contig173	251	---NA---	---NA---	---NA---	---NA---	---NA---	---NA---	---NA---	---NA---
Contig174	351	470132925	XP_004302325.1	PREDICTED: transcription factor PIF3-like [Fragaria vesca subsp. vesca]	9.34596e-43	85.0%	154.836	102	87
Contig175	708	563440410	AHB60730.1	3-hydroxyacyl-CoA dehydrogenase [Populus x canadensis]	3.37256e-100	92.0%	303.523	186	172
Contig176	283	320445235	ADW27427.1	squalene synthase [Astragalus membranaceus]	2.27134e-17	87.0%	77.7962	39	34
Contig177	496	327342184	AEA50879.1	lhy2 [Populus tremula]	7.16945e-38	73.0%	134.42	115	85
Contig178	320	---NA---	---NA---	---NA---	---NA---	---NA---	---NA---	---NA---	---NA---
Contig179	544	297734823	CBI17057.3	unnamed protein product [Vitis vinifera]	1.91302e-27	84.0%	108.227	73	62
Contig180	409	224158475	XP_002337976.1	predicted protein [Populus trichocarpa]	8.98273e-89	97.0%	269.626	136	133
Contig181	462	508700088	EOX91984.1	Target SNARE coiled-coil domain protein [Theobroma cacao]	4.32709e-19	71.0%	80.1073	74	53
Contig182	388	462409976	EMJ15310.1	hypothetical protein PRUPE_ppa017120mg [Prunus persica]	3.14129e-34	74.0%	127.872	91	68
Contig183	349	502112943	XP_004494493.1	PREDICTED: uncharacterized protein LOC101494449 [Cicer arietinum]	4.82932e-30	95.0%	75.8702	42	40
Contig184	213	---NA---	---NA---	---NA---	---NA---	---NA---	---NA---	---NA---	---NA---
Contig185	356	550343589	EEE79760.2	hypothetical protein POPTR_0003s20040g [Populus trichocarpa]	1.00991e-07	81.0%	55.4546	38	31
Contig186	424	470115083	XP_004293733.1	PREDICTED: transmembrane protein 56-B-like [Fragaria vesca subsp. vesca]	4.18792e-44	93.0%	153.68	87	81
Contig187	414	---NA---	---NA---	---NA---	---NA---	---NA---	---NA---	---NA---	---NA---
Contig188	391	---NA---	---NA---	---NA---	---NA---	---NA---	---NA---	---NA---	---NA---
Contig189	789	449440866	XP_004138205.1	PREDICTED: probable phenylalanine--tRNA ligase beta subunit-like [Cucumis sativus]	3.85201e-78	90.0%	159.458	90	81
Contig190	269	255562840	XP_002522425.1	ATP binding protein, putative [Ricinus communis]	8.1706e-40	85.0%	144.821	91	78
Contig191	251	---NA---	---NA---	---NA---	---NA---	---NA---	---NA---	---NA---	---NA---
Contig192	457	462396576	EMJ02375.1	hypothetical protein PRUPE_ppa003410mg [Prunus persica]	5.56199e-26	66.0%	108.997	133	89
Contig193	254	---NA---	---NA---	---NA---	---NA---	---NA---	---NA---	---NA---	---NA---
Contig194	544	462422447	EMJ26710.1	hypothetical protein PRUPE_ppa000293mg [Prunus persica]	2.09352e-43	78.0%	162.155	149	117
Contig195	464	---NA---	---NA---	---NA---	---NA---	---NA---	---NA---	---NA---	---NA---
Contig196	261	462419501	EMJ23764.1	hypothetical protein PRUPE_ppa008387mg [Prunus persica]	1.03686e-29	80.0%	114.39	80	64
Contig197	395	470127246	XP_004299585.1	PREDICTED: uncharacterized protein LOC101299477 [Fragaria vesca subsp. vesca]	4.35149e-22	70.0%	97.4413	87	61
Contig198	309	296083602	CBI23591.3	unnamed protein product [Vitis vinifera]	2.79221e-51	91.0%	168.318	100	91
Contig199	337	508781960	EOY29216.1	RING/U-box superfamily protein, putative isoform 1 [Theobroma cacao]	2.57737e-28	85.0%	112.849	60	51
Contig200	289	527207167	EPS72522.1	hypothetical protein M569_02234, partial [Genlisea aurea]	3.37061e-63	97.0%	202.601	96	94
Contig201	393	414864233	DAA42790.1	TPA: hypothetical protein ZEAMMB73_946813 [Zea mays]	1.55083e-62	93.0%	197.208	109	102
Contig202	519	462407233	EMJ12567.1	hypothetical protein PRUPE_ppa002507mg [Prunus persica]	8.006e-87	88.0%	276.174	169	150
Contig203	641	462407875	EMJ13209.1	hypothetical protein PRUPE_ppa011191mg [Prunus persica]	4.80282e-18	61.0%	85.5001	130	80
Contig204	372	302821651	XP_002992487.1	hypothetical protein SELMODRAFT_269937 [Selaginella moellendorffii]	7.15773e-44	100.0%	147.517	69	69
Contig205	368	462403989	EMJ09546.1	hypothetical protein PRUPE_ppa001832mg [Prunus persica]	1.84975e-40	86.0%	149.443	96	83
Contig206	262	---NA---	---NA---	---NA---	---NA---	---NA---	---NA---	---NA---	---NA---
Contig207	381	508702786	EOX94682.1	Kinase interacting (KIP1-like) family protein, putative [Theobroma cacao]	1.61587e-19	72.0%	90.8929	95	69
Contig208	312	---NA---	---NA---	---NA---	---NA---	---NA---	---NA---	---NA---	---NA---
Contig209	708	356539957	XP_003538459.1	PREDICTED: chlorophyll a-b binding protein CP29.3, chloroplastic-like [Glycine max]	5.84767e-104	93.0%	311.227	174	162
Contig210	527	462419010	EMJ23273.1	hypothetical protein PRUPE_ppa007534mg [Prunus persica]	3.54586e-87	94.0%	268.855	142	134
Contig211	377	449451116	XP_004143308.1	PREDICTED: serine/threonine-protein kinase KIPK-like [Cucumis sativus]	5.67496e-26	90.0%	108.997	61	55
Contig212	348	---NA---	---NA---	---NA---	---NA---	---NA---	---NA---	---NA---	---NA---
Contig213	517	255636332	ACU18505.1	unknown [Glycine max]	1.71274e-16	71.0%	81.2629	113	81
Contig214	276	147818870	CAN73774.1	hypothetical protein VITISV_008784 [Vitis vinifera]	5.04308e-07	56.0%	49.6766	51	29
Contig215	273	462413845	EMJ18894.1	hypothetical protein PRUPE_ppa000135mg [Prunus persica]	8.61017e-09	56.0%	58.151	97	55
Contig216	217	462423961	EMJ28224.1	hypothetical protein PRUPE_ppa000820mg [Prunus persica]	1.61977e-29	82.0%	117.087	73	60
Contig217	736	297852716	XP_002894239.1	integral membrane single C2 domain protein [Arabidopsis lyrata subsp. lyrata]	4.66945e-69	63.0%	188.734	188	120
Contig218	452	561033214	ESW31793.1	hypothetical protein PHAVU_002G268200g [Phaseolus vulgaris]	1.4351e-76	99.0%	218.394	102	101
Contig219	316	293334207	NP_001170677.1	uncharacterized protein LOC100384742 [Zea mays]	6.58335e-59	95.0%	187.578	92	88
Contig220	441	462406172	EMJ11636.1	hypothetical protein PRUPE_ppa000143mg [Prunus persica]	4.90723e-70	97.0%	207.608	104	101
Contig221	307	474382285	EMS64697.1	ER lumen protein retaining receptor 3 [Triticum urartu]	7.54052e-35	91.0%	127.102	71	65
Contig222	367	462394404	EMJ00203.1	hypothetical protein PRUPE_ppa000852mg [Prunus persica]	6.52211e-33	82.0%	104.76	64	53
Contig223	441	462408108	EMJ13442.1	hypothetical protein PRUPE_ppa013496mg [Prunus persica]	4.56353e-32	86.0%	118.242	118	102
Contig224	627	224061232	XP_002300382.1	predicted protein [Populus trichocarpa]	1.55218e-84	85.0%	258.07	155	133
Contig225	452	462405166	EMJ10630.1	hypothetical protein PRUPE_ppa009544mg [Prunus persica]	3.93277e-51	86.0%	172.555	96	83
Contig226	505	---NA---	---NA---	---NA---	---NA---	---NA---	---NA---	---NA---	---NA---
Contig227	612	508710424	EOY02321.1	Nodulin MtN21 /EamA-like transporter family protein isoform 1 [Theobroma cacao]	4.53524e-62	86.0%	205.682	129	111
Contig228	333	---NA---	---NA---	---NA---	---NA---	---NA---	---NA---	---NA---	---NA---
Contig229	847	356548101	XP_003542442.1	PREDICTED: NADH dehydrogenase [ubiquinone] 1 alpha subcomplex subunit 9, mitochondrial-like [Glycine max]	2.71064e-89	92.0%	279.641	153	142
Contig230	259	---NA---	---NA---	---NA---	---NA---	---NA---	---NA---	---NA---	---NA---
Contig231	548	462416741	EMJ21478.1	hypothetical protein PRUPE_ppa000771mg [Prunus persica]	1.66083e-102	98.0%	325.094	162	159
Contig232	391	24475521	BAC22690.1	endo-1,4-beta-D-glucanase [Pyrus communis]	1.47788e-62	94.0%	209.149	117	111
Contig233	349	---NA---	---NA---	---NA---	---NA---	---NA---	---NA---	---NA---	---NA---
Contig234	325	565391153	XP_006361289.1	PREDICTED: DNA topoisomerase 6 subunit B-like isoform X4 [Solanum tuberosum]	3.46679e-57	98.0%	192.586	96	95
Contig235	602	449469000	XP_004152209.1	PREDICTED: uncharacterized protein At1g15400-like [Cucumis sativus]	4.37706e-25	69.0%	101.679	124	86
Contig236	358	561035698	ESW34228.1	hypothetical protein PHAVU_001G135200g [Phaseolus vulgaris]	2.77206e-27	100.0%	85.8853	38	38
Contig237	410	---NA---	---NA---	---NA---	---NA---	---NA---	---NA---	---NA---	---NA---
Contig238	316	388513843	AFK44983.1	unknown [Lotus japonicus]	7.22295e-64	96.0%	201.445	104	100
Contig239	271	---NA---	---NA---	---NA---	---NA---	---NA---	---NA---	---NA---	---NA---
Contig240	398	508720106	EOY12003.1	E3 ubiquitin protein ligase upl2, putative isoform 3 [Theobroma cacao]	1.07491e-43	82.0%	161.384	118	97
Contig241	327	297742463	CBI34612.3	unnamed protein product [Vitis vinifera]	2.29951e-52	85.0%	176.407	107	92
Contig242	732	359474753	XP_002269504.2	PREDICTED: AP-4 complex subunit epsilon-like [Vitis vinifera]	1.16373e-112	94.0%	182.185	98	93
Contig243	359	508718493	EOY10390.1	DNA binding,ATP binding,nucleic acid bindin isoform 2 [Theobroma cacao]	7.1409e-44	78.0%	160.229	126	99
Contig244	388	359490986	XP_002277437.2	PREDICTED: uncharacterized PKHD-type hydroxylase At1g22950-like [Vitis vinifera]	1.78037e-19	92.0%	88.5817	42	39
Contig245	247	---NA---	---NA---	---NA---	---NA---	---NA---	---NA---	---NA---	---NA---
Contig246	386	---NA---	---NA---	---NA---	---NA---	---NA---	---NA---	---NA---	---NA---
Contig247	237	462400188	EMJ05856.1	hypothetical protein PRUPE_ppa001423mg [Prunus persica]	4.52417e-11	89.0%	64.3142	39	35
Contig248	657	255549002	XP_002515557.1	conserved hypothetical protein [Ricinus communis]	1.54004e-126	94.0%	370.933	199	188
Contig249	325	462419884	EMJ24147.1	hypothetical protein PRUPE_ppa008869mg [Prunus persica]	1.54536e-40	76.0%	144.05	108	83
Contig250	291	---NA---	---NA---	---NA---	---NA---	---NA---	---NA---	---NA---	---NA---
Contig251	329	217074648	ACJ85684.1	unknown [Medicago truncatula]	1.35016e-41	93.0%	148.673	81	76
Contig252	505	460406616	XP_004248758.1	PREDICTED: uncharacterized protein At4g06744-like [Solanum lycopersicum]	2.46747e-35	69.0%	134.806	114	79
Contig253	396	552539596	YP_008592782.1	clpP-like protease (chloroplast) [Camellia cuspidata]	6.99319e-47	98.0%	158.688	81	80
Contig254	504	462407692	EMJ13026.1	hypothetical protein PRUPE_ppa004478mg [Prunus persica]	1.11197e-80	85.0%	256.144	167	143
Contig255	735	470106882	XP_004289785.1	PREDICTED: somatic embryogenesis receptor kinase 2-like [Fragaria vesca subsp. vesca]	8.02549e-122	94.0%	354.755	193	183
Contig256	421	462415430	EMJ20167.1	hypothetical protein PRUPE_ppa003710mg [Prunus persica]	1.2476e-09	77.0%	54.299	40	31
Contig257	702	449458303	XP_004146887.1	PREDICTED: 60S ribosomal protein L13-2-like isoform 1 [Cucumis sativus]	1.02757e-89	95.0%	271.937	148	141
Contig258	398	---NA---	---NA---	---NA---	---NA---	---NA---	---NA---	---NA---	---NA---
Contig259	399	557553770	ESR63784.1	hypothetical protein CICLE_v10007390mg [Citrus clementina]	1.41414e-69	96.0%	231.876	115	111
Contig260	428	224139094	XP_002326766.1	predicted protein [Populus trichocarpa]	1.03868e-24	73.0%	88.5817	61	45
Contig261	295	---NA---	---NA---	---NA---	---NA---	---NA---	---NA---	---NA---	---NA---
Contig262	228	---NA---	---NA---	---NA---	---NA---	---NA---	---NA---	---NA---	---NA---
Contig263	619	255557267	XP_002519664.1	pyruvate dehydrogenase, putative [Ricinus communis]	4.16969e-104	99.0%	228.409	110	109
Contig264	640	356567955	XP_003552180.1	PREDICTED: pre-mRNA-splicing factor SLU7-A-like [Glycine max]	1.78772e-53	92.0%	137.887	91	84
Contig265	384	508775431	EOY22687.1	TUDOR-SN protein 1 isoform 3 [Theobroma cacao]	1.61486e-65	97.0%	218.779	113	110
Contig266	549	462417366	EMJ22103.1	hypothetical protein PRUPE_ppa001996mg [Prunus persica]	6.61316e-109	95.0%	335.88	181	172
Contig267	438	557549257	ESR59886.1	hypothetical protein CICLE_v10014628mg [Citrus clementina]	3.68896e-68	96.0%	220.705	121	117
Contig268	551	550337664	ERP60104.1	hypothetical protein POPTR_0005s00870g, partial [Populus trichocarpa]	3.92814e-31	60.0%	125.176	156	94
Contig269	262	16076439	CAC94444.1	cysteine proteinase [Betula pendula]	7.01567e-19	93.0%	82.0333	44	41
Contig270	325	---NA---	---NA---	---NA---	---NA---	---NA---	---NA---	---NA---	---NA---
Contig271	333	449534381	XP_004174141.1	PREDICTED: oleoyl-acyl carrier protein thioesterase 2, chloroplastic-like, partial [Cucumis sativus]	9.9426e-17	100.0%	75.8702	37	37
Contig272	666	508720295	EOY12192.1	DNA topoisomerase I alpha isoform 4, partial [Theobroma cacao]	1.90946e-73	83.0%	244.588	222	185
Contig273	465	561025906	ESW24591.1	hypothetical protein PHAVU_004G143400g [Phaseolus vulgaris]	1.01905e-42	80.0%	154.836	150	120
Contig274	312	359481996	XP_002276979.2	PREDICTED: solute carrier family 35 member F1-like [Vitis vinifera]	7.12938e-16	88.0%	63.5438	44	39
Contig275	457	470103269	XP_004288065.1	PREDICTED: probable disease resistance protein At5g66900-like [Fragaria vesca subsp. vesca]	1.70897e-56	84.0%	197.978	135	114
Contig276	546	462401651	EMJ07208.1	hypothetical protein PRUPE_ppa012351mg [Prunus persica]	5.14646e-36	66.0%	91.2781	84	56
Contig277	401	462397832	EMJ03500.1	hypothetical protein PRUPE_ppa007909mg [Prunus persica]	3.37165e-56	84.0%	186.808	133	113
Contig278	459	462400588	EMJ06145.1	hypothetical protein PRUPE_ppa000069mg [Prunus persica]	1.82562e-28	71.0%	116.316	133	95
Contig279	428	33340115	AAQ14545.1	COP8-like protein [Lilium longiflorum]	9.38692e-71	97.0%	218.394	114	111
Contig280	444	225457841	XP_002267387.1	PREDICTED: ras-related protein RABC1 isoform 1 [Vitis vinifera]	2.13935e-85	90.0%	257.684	147	133
Contig281	360	---NA---	---NA---	---NA---	---NA---	---NA---	---NA---	---NA---	---NA---
Contig282	660	508723326	EOY15223.1	Uncharacterized protein isoform 1 [Theobroma cacao]	4.89609e-37	67.0%	141.354	137	92
Contig283	349	470127973	XP_004299931.1	PREDICTED: uncharacterized protein LOC101308680 [Fragaria vesca subsp. vesca]	2.76255e-70	96.0%	229.565	116	112
Contig284	331	---NA---	---NA---	---NA---	---NA---	---NA---	---NA---	---NA---	---NA---
Contig285	261	462404964	EMJ10428.1	hypothetical protein PRUPE_ppa006942mg [Prunus persica]	5.62277e-12	73.0%	66.2402	53	39
Contig286	669	89257672	ABD65159.1	syntaxin, putative [Brassica oleracea]	1.10128e-20	58.0%	75.485	92	54
Contig287	341	224103071	XP_002312914.1	predicted protein [Populus trichocarpa]	1.00035e-57	98.0%	150.214	71	70
Contig288	403	462422486	EMJ26749.1	hypothetical protein PRUPE_ppa003299m2g [Prunus persica]	5.1297e-89	98.0%	278.1	134	132
Contig289	577	557530194	ESR41444.1	hypothetical protein CICLE_v10024764mg [Citrus clementina]	9.48783e-80	82.0%	213.386	137	113
Contig290	433	557533024	ESR44207.1	hypothetical protein CICLE_v10011229mg [Citrus clementina]	1.34545e-69	86.0%	229.565	144	125
Contig291	477	295311648	YP_003587245.1	NADH dehydrogenase subunit 4 [Citrullus lanatus]	2.0281e-78	98.0%	249.21	129	127
Contig292	346	---NA---	---NA---	---NA---	---NA---	---NA---	---NA---	---NA---	---NA---
Contig293	1104	462403974	EMJ09531.1	hypothetical protein PRUPE_ppa002251mg [Prunus persica]	1.06684e-119	83.0%	291.967	228	190
Contig294	331	---NA---	---NA---	---NA---	---NA---	---NA---	---NA---	---NA---	---NA---
Contig295	591	462407480	EMJ12814.1	hypothetical protein PRUPE_ppa005527mg [Prunus persica]	3.60187e-86	94.0%	270.011	167	158
Contig296	582	462422389	EMJ26652.1	hypothetical protein PRUPE_ppa000315mg [Prunus persica]	3.62771e-76	86.0%	255.373	171	148
Contig297	449	561013102	ESW11963.1	hypothetical protein PHAVU_008G074100g [Phaseolus vulgaris]	3.23897e-60	96.0%	118.627	65	63
Contig298	388	---NA---	---NA---	---NA---	---NA---	---NA---	---NA---	---NA---	---NA---
Contig299	348	462400216	EMJ05884.1	hypothetical protein PRUPE_ppa000244mg [Prunus persica]	3.07247e-32	91.0%	98.5969	49	45
Contig300	282	---NA---	---NA---	---NA---	---NA---	---NA---	---NA---	---NA---	---NA---
Contig301	376	356498570	XP_003518123.1	PREDICTED: probable S-acyltransferase At3g26935-like [Glycine max]	1.04329e-83	98.0%	259.61	125	123
Contig302	601	462402853	EMJ08410.1	hypothetical protein PRUPE_ppa001899mg [Prunus persica]	1.02892e-91	91.0%	291.967	202	184
Contig303	556	470111342	XP_004291907.1	PREDICTED: leishmanolysin-like [Fragaria vesca subsp. vesca]	9.20353e-72	94.0%	239.965	144	136
Contig304	402	449465884	XP_004150657.1	PREDICTED: uncharacterized WD repeat-containing protein C2A9.03-like [Cucumis sativus]	3.78862e-79	93.0%	248.825	133	125
Contig305	670	462405253	EMJ10717.1	hypothetical protein PRUPE_ppa010487mg [Prunus persica]	1.52777e-87	82.0%	267.7	200	165
Contig306	316	---NA---	---NA---	---NA---	---NA---	---NA---	---NA---	---NA---	---NA---
Contig307	410	449489290	XP_004158269.1	PREDICTED: LOW QUALITY PROTEIN: endoribonuclease Dicer homolog 3a-like [Cucumis sativus]	7.01511e-43	79.0%	158.688	116	92
Contig308	342	---NA---	---NA---	---NA---	---NA---	---NA---	---NA---	---NA---	---NA---
Contig309	225	561017442	ESW16246.1	hypothetical protein PHAVU_007G140800g [Phaseolus vulgaris]	2.43264e-32	88.0%	122.479	62	55
Contig310	439	118482193	ABK93025.1	unknown [Populus trichocarpa]	5.80279e-22	95.0%	93.2041	48	46
Contig311	388	225454454	XP_002280531.1	PREDICTED: uncharacterized protein LOC100261908 [Vitis vinifera]	2.79059e-28	92.0%	106.686	53	49
Contig312	788	470136060	XP_004303819.1	PREDICTED: uncharacterized protein LOC101314968 [Fragaria vesca subsp. vesca]	1.70829e-70	86.0%	224.557	144	124
Contig313	481	557525450	ESR36756.1	hypothetical protein CICLE_v10028062mg [Citrus clementina]	5.3189e-88	94.0%	273.863	152	144
Contig314	269	---NA---	---NA---	---NA---	---NA---	---NA---	---NA---	---NA---	---NA---
Contig315	292	462398348	EMJ04016.1	hypothetical protein PRUPE_ppa014233mg [Prunus persica]	5.1274e-20	69.0%	83.9593	72	50
Contig316	390	470103764	XP_004288300.1	PREDICTED: malate dehydrogenase, glyoxysomal-like [Fragaria vesca subsp. vesca]	4.47718e-28	78.0%	112.079	82	64
Contig317	635	550337103	EEE92144.2	Dehydration-responsive protein RD22 precursor [Populus trichocarpa]	8.75012e-29	67.0%	117.472	110	74
Contig318	425	225457805	XP_002265920.1	PREDICTED: transcriptional corepressor SEUSS-like [Vitis vinifera]	1.22565e-25	79.0%	108.997	141	112
Contig319	223	---NA---	---NA---	---NA---	---NA---	---NA---	---NA---	---NA---	---NA---
Contig320	238	---NA---	---NA---	---NA---	---NA---	---NA---	---NA---	---NA---	---NA---
Contig321	460	147797548	CAN64668.1	hypothetical protein VITISV_029498 [Vitis vinifera]	1.71035e-09	83.0%	58.9214	36	30
Contig322	875	224099567	XP_002311534.1	predicted protein [Populus trichocarpa]	1.11748e-165	95.0%	474.167	266	254
Contig323	331	---NA---	---NA---	---NA---	---NA---	---NA---	---NA---	---NA---	---NA---
Contig324	324	565357648	XP_006345651.1	PREDICTED: dnaJ homolog subfamily C GRV2-like isoform X3 [Solanum tuberosum]	3.92913e-25	86.0%	106.686	79	68
Contig325	440	356560227	XP_003548395.1	PREDICTED: protein TIF31 homolog [Glycine max]	2.84514e-19	56.0%	90.8929	127	72
Contig326	387	532137626	3ZOK	A Chain A, Structure Of 3-dehydroquinate Synthase From Actinidia Chinensis In Complex With Nad	1.47233e-16	97.0%	53.1434	41	40
Contig327	397	255570112	XP_002526018.1	Auxin efflux carrier component, putative [Ricinus communis]	6.35147e-19	84.0%	74.7146	46	39
Contig328	556	224074073	XP_002304241.1	predicted protein [Populus trichocarpa]	1.32817e-19	61.0%	87.4261	130	80
Contig329	322	---NA---	---NA---	---NA---	---NA---	---NA---	---NA---	---NA---	---NA---
Contig330	408	557555949	ESR65963.1	hypothetical protein CICLE_v10007545mg [Citrus clementina]	7.56228e-64	94.0%	159.844	76	72
Contig331	713	---NA---	---NA---	---NA---	---NA---	---NA---	---NA---	---NA---	---NA---
Contig332	253	---NA---	---NA---	---NA---	---NA---	---NA---	---NA---	---NA---	---NA---
Contig333	696	462397764	EMJ03432.1	hypothetical protein PRUPE_ppa008677mg [Prunus persica]	4.24203e-15	67.0%	72.0182	96	65
Contig334	314	---NA---	---NA---	---NA---	---NA---	---NA---	---NA---	---NA---	---NA---
Contig335	723	225442450	XP_002277939.1	PREDICTED: poly(A) polymerase-like [Vitis vinifera]	5.68606e-128	97.0%	240.35	114	111
Contig336	228	462413238	EMJ18287.1	hypothetical protein PRUPE_ppa000299mg [Prunus persica]	1.51598e-16	69.0%	58.151	52	36
Contig337	424	557541041	ESR52085.1	hypothetical protein CICLE_v10032858mg [Citrus clementina]	4.08891e-20	67.0%	88.1965	88	59
Contig338	436	557554703	ESR64717.1	hypothetical protein CICLE_v10010087mg [Citrus clementina]	2.4943e-27	91.0%	104.76	58	53
Contig339	384	---NA---	---NA---	---NA---	---NA---	---NA---	---NA---	---NA---	---NA---
Contig340	360	557523293	ESR34660.1	hypothetical protein CICLE_v10004372mg [Citrus clementina]	5.76542e-23	88.0%	92.8189	53	47
Contig341	384	462403688	EMJ09245.1	hypothetical protein PRUPE_ppa002406mg [Prunus persica]	1.13553e-62	97.0%	210.305	112	109
Contig342	338	---NA---	---NA---	---NA---	---NA---	---NA---	---NA---	---NA---	---NA---
Contig343	271	---NA---	---NA---	---NA---	---NA---	---NA---	---NA---	---NA---	---NA---
Contig344	558	345291075	AEN82029.1	AT3G23920-like protein, partial [Capsella rubella]	9.02632e-94	89.0%	279.641	167	149
Contig345	514	561035698	ESW34228.1	hypothetical protein PHAVU_001G135200g [Phaseolus vulgaris]	9.11631e-30	84.0%	78.9518	52	44
Contig346	385	---NA---	---NA---	---NA---	---NA---	---NA---	---NA---	---NA---	---NA---
Contig347	418	550349068	EEE85157.2	hypothetical protein POPTR_0001s371702g, partial [Populus trichocarpa]	1.89761e-45	84.0%	156.762	105	89
Contig348	472	557547183	ESR58161.1	hypothetical protein CICLE_v10021371mg [Citrus clementina]	3.7956e-44	67.0%	155.221	159	107
Contig349	724	462413762	EMJ18811.1	hypothetical protein PRUPE_ppa016404mg, partial [Prunus persica]	1.72108e-42	74.0%	92.8189	83	62
Contig350	477	359481937	XP_003632695.1	PREDICTED: OTU domain-containing protein At3g57810-like [Vitis vinifera]	1.65367e-30	65.0%	119.783	155	101
Contig351	314	---NA---	---NA---	---NA---	---NA---	---NA---	---NA---	---NA---	---NA---
Contig352	472	462399319	EMJ04987.1	hypothetical protein PRUPE_ppa001624mg [Prunus persica]	1.48071e-97	98.0%	306.605	157	155
Contig353	453	225433128	XP_002285175.1	PREDICTED: actin-depolymerizing factor [Vitis vinifera]	6.58022e-62	100.0%	195.667	94	94
Contig354	393	---NA---	---NA---	---NA---	---NA---	---NA---	---NA---	---NA---	---NA---
Contig355	491	508786694	EOY33950.1	Plastid transcriptionally active 16 [Theobroma cacao]	1.54602e-33	77.0%	129.798	110	85
Contig356	251	462399874	EMJ05542.1	hypothetical protein PRUPE_ppa005635mg [Prunus persica]	2.2015e-31	93.0%	119.783	62	58
Contig357	310	462402949	EMJ08506.1	hypothetical protein PRUPE_ppa000372mg [Prunus persica]	1.57115e-10	66.0%	63.5438	80	53
Contig358	664	462398606	EMJ04274.1	hypothetical protein PRUPE_ppa000175mg [Prunus persica]	2.14904e-123	91.0%	389.808	220	201
Contig359	325	462406029	EMJ11493.1	hypothetical protein PRUPE_ppa002571mg [Prunus persica]	1.88574e-20	90.0%	92.0485	54	49
Contig360	641	312985249	ADR30776.1	S-adenosyl-L-homocysteine hydrolase [Cucumis sativus]	1.78511e-124	95.0%	369.777	208	198
Contig361	565	---NA---	---NA---	---NA---	---NA---	---NA---	---NA---	---NA---	---NA---
Contig362	530	462403554	EMJ09111.1	hypothetical protein PRUPE_ppa019582mg, partial [Prunus persica]	8.39407e-77	79.0%	243.817	176	140
Contig363	562	462405472	EMJ10936.1	hypothetical protein PRUPE_ppa012893mg [Prunus persica]	1.99411e-41	85.0%	117.857	77	66
Contig364	399	508785902	EOY33158.1	RING/U-box superfamily protein [Theobroma cacao]	1.04447e-69	93.0%	226.868	123	115
Contig365	306	---NA---	---NA---	---NA---	---NA---	---NA---	---NA---	---NA---	---NA---
Contig366	392	462404956	EMJ10420.1	hypothetical protein PRUPE_ppa006869mg [Prunus persica]	1.1362e-18	71.0%	86.2705	90	64
Contig367	399	---NA---	---NA---	---NA---	---NA---	---NA---	---NA---	---NA---	---NA---
Contig368	382	---NA---	---NA---	---NA---	---NA---	---NA---	---NA---	---NA---	---NA---
Contig369	229	---NA---	---NA---	---NA---	---NA---	---NA---	---NA---	---NA---	---NA---
Contig370	494	462422719	EMJ26982.1	hypothetical protein PRUPE_ppa004624mg [Prunus persica]	2.1793e-38	88.0%	137.502	98	87
Contig371	334	462418304	EMJ22753.1	hypothetical protein PRUPE_ppa001276mg [Prunus persica]	7.04506e-42	82.0%	153.68	105	87
Contig372	270	---NA---	---NA---	---NA---	---NA---	---NA---	---NA---	---NA---	---NA---
Contig373	574	523713519	AGQ57013.1	sucrose synthase 2 [Hevea brasiliensis]	1.05848e-62	89.0%	171.785	101	90
Contig374	453	---NA---	---NA---	---NA---	---NA---	---NA---	---NA---	---NA---	---NA---
Contig375	362	---NA---	---NA---	---NA---	---NA---	---NA---	---NA---	---NA---	---NA---
Contig376	303	557525579	ESR36885.1	hypothetical protein CICLE_v10028171mg [Citrus clementina]	2.75362e-21	100.0%	91.6633	40	40
Contig377	662	225424108	XP_002283507.1	PREDICTED: E3 ubiquitin-protein ligase RHA2A-like [Vitis vinifera]	3.54272e-35	82.0%	130.183	113	93
Contig378	629	462400779	EMJ06336.1	hypothetical protein PRUPE_ppa005152mg [Prunus persica]	2.75952e-30	81.0%	76.6406	54	44
Contig379	208	---NA---	---NA---	---NA---	---NA---	---NA---	---NA---	---NA---	---NA---
Contig380	220	---NA---	---NA---	---NA---	---NA---	---NA---	---NA---	---NA---	---NA---
Contig381	350	351723963	NP_001237553.1	alanine aminotransferase 1 [Glycine max]	2.03395e-61	96.0%	202.986	109	105
Contig382	618	470107346	XP_004290008.1	PREDICTED: unconventional myosin-Va-like [Fragaria vesca subsp. vesca]	1.16888e-125	98.0%	395.586	206	203
Contig383	278	---NA---	---NA---	---NA---	---NA---	---NA---	---NA---	---NA---	---NA---
Contig384	344	---NA---	---NA---	---NA---	---NA---	---NA---	---NA---	---NA---	---NA---
Contig385	487	462405345	EMJ10809.1	hypothetical protein PRUPE_ppa011552mg [Prunus persica]	8.10406e-28	81.0%	78.9518	49	40
Contig386	379	255555265	XP_002518669.1	UDP-glucosyltransferase, putative [Ricinus communis]	1.25963e-46	82.0%	164.466	117	96
Contig387	276	---NA---	---NA---	---NA---	---NA---	---NA---	---NA---	---NA---	---NA---
Contig388	519	527203615	EPS70020.1	hypothetical protein M569_04740, partial [Genlisea aurea]	2.01605e-14	50.0%	52.7582	92	46
Contig389	259	367465454	AEX15511.1	ABA 8'-hydroxylase [Citrus sinensis]	4.72491e-33	85.0%	93.5893	55	47
Contig390	285	---NA---	---NA---	---NA---	---NA---	---NA---	---NA---	---NA---	---NA---
Contig391	372	---NA---	---NA---	---NA---	---NA---	---NA---	---NA---	---NA---	---NA---
Contig392	957	407317193	AFU07634.1	mitochodrial branched-chain aminotransferase 1 [Humulus lupulus]	2.12222e-148	90.0%	432.18	257	233
Contig393	539	351726704	NP_001235088.1	uncharacterized protein LOC100305929 [Glycine max]	5.17757e-69	83.0%	214.542	137	114
Contig394	289	224103431	XP_002313053.1	predicted protein [Populus trichocarpa]	2.2751e-44	96.0%	150.214	77	74
Contig395	478	508782438	EOY29694.1	Ubiquitin carrier protein E2 21 isoform 1 [Theobroma cacao]	2.41471e-85	98.0%	256.529	123	121
Contig396	367	462422761	EMJ27024.1	hypothetical protein PRUPE_ppa014377mg [Prunus persica]	9.09802e-13	70.0%	39.2762	37	26
Contig397	447	225429556	XP_002279783.1	PREDICTED: uncharacterized protein ycf36 [Vitis vinifera]	3.20572e-61	78.0%	160.614	110	86
Contig398	336	363807489	NP_001242139.1	uncharacterized protein LOC100813378 [Glycine max]	1.98809e-47	91.0%	122.479	62	57
Contig399	739	557548523	ESR59152.1	hypothetical protein CICLE_v10014066mg [Citrus clementina]	3.1386e-108	93.0%	236.498	140	131
Contig400	391	508718302	EOY10199.1	Galactose oxidase/kelch repeat superfamily protein [Theobroma cacao]	7.9355e-27	70.0%	109.383	90	63
Contig401	596	449444054	XP_004139790.1	PREDICTED: probable galacturonosyltransferase 10-like [Cucumis sativus]	5.84419e-99	97.0%	224.557	108	105
Contig402	309	462403898	EMJ09455.1	hypothetical protein PRUPE_ppa016557mg [Prunus persica]	7.85432e-19	71.0%	87.8113	102	73
Contig403	266	502123817	XP_004498271.1	PREDICTED: exosome complex component RRP42-like [Cicer arietinum]	1.2632e-25	91.0%	102.449	57	52
Contig404	605	225447673	XP_002275797.1	PREDICTED: diacylglycerol kinase A isoform 1 [Vitis vinifera]	1.99076e-92	88.0%	286.96	166	147
Contig405	334	---NA---	---NA---	---NA---	---NA---	---NA---	---NA---	---NA---	---NA---
Contig406	407	359482502	XP_002274978.2	PREDICTED: myosin-H heavy chain-like [Vitis vinifera]	1.11408e-37	92.0%	143.665	80	74
Contig407	306	462414638	EMJ19375.1	hypothetical protein PRUPE_ppa007608mg [Prunus persica]	1.34687e-24	88.0%	101.293	63	56
Contig408	489	---NA---	---NA---	---NA---	---NA---	---NA---	---NA---	---NA---	---NA---
Contig409	321	502112626	XP_004494391.1	PREDICTED: sucrose synthase 2-like isoform X2 [Cicer arietinum]	8.49527e-32	71.0%	124.79	104	74
Contig410	706	470111200	XP_004291837.1	PREDICTED: uncharacterized protein LOC101312118 [Fragaria vesca subsp. vesca]	2.28314e-23	88.0%	102.449	67	59
Contig411	315	359496821	XP_002266132.2	PREDICTED: LOW QUALITY PROTEIN: lipoyl synthase, mitochondrial [Vitis vinifera]	3.88257e-35	98.0%	129.798	74	73
Contig412	539	508707559	EOX99455.1	RING/U-box superfamily protein isoform 1 [Theobroma cacao]	5.19083e-83	84.0%	264.233	165	139
Contig413	446	20453015	AAL68972.1	calmodulin-like-domain protein kinase CPK2 [Cucurbita maxima]	4.90977e-52	92.0%	181.03	91	84
Contig414	629	296082603	CBI21608.3	unnamed protein product [Vitis vinifera]	6.54822e-84	96.0%	249.98	129	125
Contig415	439	462408126	EMJ13460.1	hypothetical protein PRUPE_ppa006635mg [Prunus persica]	4.96078e-58	78.0%	193.356	149	117
Contig416	658	508711009	EOY02906.1	GRAM domain family protein [Theobroma cacao]	1.06044e-87	86.0%	269.626	170	147
Contig417	426	---NA---	---NA---	---NA---	---NA---	---NA---	---NA---	---NA---	---NA---
Contig418	740	82568689	BAE48658.1	Cinnamyl alcohol dehydrogenase [Prunus mume]	2.53813e-137	93.0%	398.282	223	208
Contig419	333	470128289	XP_004300076.1	PREDICTED: 30S ribosomal protein S9, chloroplastic-like [Fragaria vesca subsp. vesca]	1.94685e-17	77.0%	80.4925	72	56
Contig420	252	550332683	EEE89621.2	hypothetical protein POPTR_0008s08800g [Populus trichocarpa]	7.93744e-21	81.0%	80.4925	53	43
Contig421	357	561031062	ESW29641.1	hypothetical protein PHAVU_002G087100g [Phaseolus vulgaris]	2.596e-61	85.0%	197.208	118	101
Contig422	405	470135362	XP_004303486.1	PREDICTED: (S)-coclaurine N-methyltransferase-like [Fragaria vesca subsp. vesca]	1.43865e-34	83.0%	130.183	132	110
Contig423	374	462395844	EMJ01643.1	hypothetical protein PRUPE_ppa008903mg [Prunus persica]	8.95047e-30	82.0%	115.931	79	65
Contig424	360	---NA---	---NA---	---NA---	---NA---	---NA---	---NA---	---NA---	---NA---
Contig425	365	---NA---	---NA---	---NA---	---NA---	---NA---	---NA---	---NA---	---NA---
Contig426	365	---NA---	---NA---	---NA---	---NA---	---NA---	---NA---	---NA---	---NA---
Contig427	766	470141747	XP_004306590.1	PREDICTED: calreticulin-3-like [Fragaria vesca subsp. vesca]	1.51325e-65	99.0%	218.009	114	113
Contig428	446	508723327	EOY15224.1	Uncharacterized protein isoform 2 [Theobroma cacao]	1.07537e-52	95.0%	178.333	96	92
Contig429	309	---NA---	---NA---	---NA---	---NA---	---NA---	---NA---	---NA---	---NA---
Contig430	678	359490595	XP_002274287.2	PREDICTED: uncharacterized protein At3g49140 [Vitis vinifera]	7.99799e-43	91.0%	100.908	57	52
Contig431	288	508781015	EOY28271.1	DNA mismatch repair protein MutS, type 2, putative isoform 2 [Theobroma cacao]	3.73582e-21	64.0%	93.5893	96	62
Contig432	682	62321047	BAD94118.1	putative endosomal protein [Arabidopsis thaliana]	3.31784e-47	100.0%	160.229	89	89
Contig433	679	462396344	EMJ02143.1	hypothetical protein PRUPE_ppa000022mg [Prunus persica]	3.66289e-95	93.0%	294.664	177	166
Contig434	577	462405038	EMJ10502.1	hypothetical protein PRUPE_ppa007844mg [Prunus persica]	1.13205e-63	82.0%	208.764	167	138
Contig435	379	470146605	XP_004308913.1	PREDICTED: L-type lectin-domain containing receptor kinase VIII.2-like [Fragaria vesca subsp. vesca]	6.53939e-38	90.0%	139.043	83	75
Contig436	351	462396222	EMJ02021.1	hypothetical protein PRUPE_ppa025835mg [Prunus persica]	1.1887e-53	91.0%	179.489	116	106
Contig437	680	550331828	ERP57148.1	hypothetical protein POPTR_0009s15810g [Populus trichocarpa]	1.11178e-106	86.0%	329.717	220	190
Contig438	525	462419426	EMJ23689.1	hypothetical protein PRUPE_ppa004126mg [Prunus persica]	1.5358e-39	80.0%	141.354	122	98
Contig439	298	462417469	EMJ22206.1	hypothetical protein PRUPE_ppa010666mg [Prunus persica]	1.00457e-33	78.0%	124.02	88	69
Contig440	402	561015046	ESW13907.1	hypothetical protein PHAVU_008G236400g [Phaseolus vulgaris]	1.14799e-89	98.0%	266.929	132	130
Contig441	429	224143988	XP_002325147.1	predicted protein [Populus trichocarpa]	5.45141e-22	97.0%	73.1738	37	36
Contig442	332	---NA---	---NA---	---NA---	---NA---	---NA---	---NA---	---NA---	---NA---
Contig443	258	---NA---	---NA---	---NA---	---NA---	---NA---	---NA---	---NA---	---NA---
Contig444	495	462401312	EMJ06869.1	hypothetical protein PRUPE_ppa009521mg [Prunus persica]	1.76615e-32	88.0%	124.405	81	72
Contig445	524	---NA---	---NA---	---NA---	---NA---	---NA---	---NA---	---NA---	---NA---
Contig446	620	---NA---	---NA---	---NA---	---NA---	---NA---	---NA---	---NA---	---NA---
Contig447	471	---NA---	---NA---	---NA---	---NA---	---NA---	---NA---	---NA---	---NA---
Contig448	445	147826521	CAN72914.1	hypothetical protein VITISV_034007 [Vitis vinifera]	8.14588e-60	98.0%	98.5969	51	50
Contig449	549	295311739	YP_003587475.1	photosystem I reaction center subunit VIII [Oncidium hybrid cultivar]	1.04257e-15	83.0%	74.7146	53	44
Contig450	424	---NA---	---NA---	---NA---	---NA---	---NA---	---NA---	---NA---	---NA---
Contig451	382	225425579	XP_002266223.1	PREDICTED: pyrrolidone-carboxylate peptidase [Vitis vinifera]	2.27398e-37	90.0%	120.553	66	60
Contig452	242	557527915	ESR39165.1	hypothetical protein CICLE_v10026421mg [Citrus clementina]	1.18301e-07	85.0%	51.6026	34	29
Contig453	303	298204782	CBI25280.3	unnamed protein product [Vitis vinifera]	4.38055e-12	88.0%	66.2402	53	47
Contig454	323	462407019	EMJ12483.1	hypothetical protein PRUPE_ppa002997mg [Prunus persica]	7.43052e-26	70.0%	107.071	95	67
Contig455	361	225443241	XP_002271570.1	PREDICTED: vacuolar protein sorting-associated protein 53 homolog [Vitis vinifera]	8.34086e-18	86.0%	85.1149	67	58
Contig456	356	---NA---	---NA---	---NA---	---NA---	---NA---	---NA---	---NA---	---NA---
Contig457	305	46397044	Q9M5L0.1	RL35_EUPES RecName: Full=60S ribosomal protein L35	2.88469e-42	97.0%	142.51	77	75
Contig458	322	470144473	XP_004307881.1	PREDICTED: cullin-associated NEDD8-dissociated protein 1-like [Fragaria vesca subsp. vesca]	3.36158e-13	97.0%	60.077	47	46
Contig459	394	---NA---	---NA---	---NA---	---NA---	---NA---	---NA---	---NA---	---NA---
Contig460	309	550330139	EEF02360.2	hypothetical protein POPTR_0010s19140g [Populus trichocarpa]	8.39686e-52	98.0%	175.637	86	85
Contig461	450	462398981	EMJ04649.1	hypothetical protein PRUPE_ppa022087mg [Prunus persica]	3.50157e-65	79.0%	212.231	149	119
Contig462	627	470135561	XP_004303582.1	PREDICTED: U-box domain-containing protein 3-like isoform 2 [Fragaria vesca subsp. vesca]	1.9286e-55	79.0%	188.734	203	161
Contig463	424	508713777	EOY05674.1	No lysine kinase 1 isoform 1 [Theobroma cacao]	9.42754e-75	96.0%	231.106	111	107
Contig464	251	508779375	EOY26631.1	2-oxoglutarate (2OG) and Fe(II)-dependent oxygenase superfamily protein [Theobroma cacao]	6.04362e-10	82.0%	54.299	35	29
Contig465	316	388499558	AFK37845.1	unknown [Lotus japonicus]	7.44757e-28	93.0%	105.916	58	54
Contig466	730	255572702	XP_002527284.1	Photosystem I reaction center subunit XI, chloroplast precursor, putative [Ricinus communis]	3.52556e-66	95.0%	212.616	145	138
Contig467	394	449446023	XP_004140771.1	PREDICTED: 60S ribosomal protein L36-2-like [Cucumis sativus]	2.36382e-14	97.0%	70.8626	36	35
Contig468	391	527209896	EPS74505.1	hypothetical protein M569_00222, partial [Genlisea aurea]	9.42913e-18	63.0%	82.4185	117	74
Contig469	670	462416720	EMJ21457.1	hypothetical protein PRUPE_ppa001443mg [Prunus persica]	2.85276e-96	95.0%	190.274	102	97
Contig470	515	557535777	ESR46895.1	hypothetical protein CICLE_v10001060mg [Citrus clementina]	8.31532e-67	72.0%	219.164	171	124
Contig471	271	462413294	EMJ18343.1	hypothetical protein PRUPE_ppa000812mg [Prunus persica]	7.66596e-41	96.0%	150.214	76	73
Contig472	391	508726526	EOY18423.1	SAC3/GANP/Nin1/mts3/eIF-3 p25 family isoform 2 [Theobroma cacao]	2.23992e-50	91.0%	178.718	98	90
Contig473	399	502120595	XP_004497015.1	PREDICTED: phosphatidylserine synthase 2-like isoform X4 [Cicer arietinum]	1.47646e-28	100.0%	92.8189	44	44
Contig474	659	---NA---	---NA---	---NA---	---NA---	---NA---	---NA---	---NA---	---NA---
Contig475	442	470109711	XP_004291134.1	PREDICTED: uncharacterized protein LOC101313275 [Fragaria vesca subsp. vesca]	3.52661e-51	79.0%	182.185	121	96
Contig476	464	470120773	XP_004296464.1	PREDICTED: putative glucose-6-phosphate 1-epimerase-like [Fragaria vesca subsp. vesca]	6.20709e-69	98.0%	219.935	109	107
Contig477	451	449520712	XP_004167377.1	PREDICTED: zinc finger protein CONSTANS-LIKE 5-like [Cucumis sativus]	1.09767e-32	84.0%	125.946	70	59
Contig478	664	462404832	EMJ10296.1	hypothetical protein PRUPE_ppa003636mg [Prunus persica]	2.98786e-80	81.0%	194.897	131	107
Contig479	460	449434000	XP_004134784.1	PREDICTED: chromoplast-specific carotenoid-associated protein, chromoplast-like [Cucumis sativus]	7.16945e-39	70.0%	141.739	148	104
Contig480	220	462407742	EMJ13076.1	hypothetical protein PRUPE_ppa010173mg [Prunus persica]	1.81022e-19	85.0%	85.1149	49	42
Contig481	562	470102766	XP_004287822.1	PREDICTED: zinc finger CCCH domain-containing protein 30-like [Fragaria vesca subsp. vesca]	4.00828e-56	77.0%	192.2	156	121
Contig482	715	462422243	EMJ26506.1	hypothetical protein PRUPE_ppa001206mg [Prunus persica]	3.46341e-86	89.0%	216.083	151	135
Contig483	253	255567152	XP_002524557.1	XPA-binding protein, putative [Ricinus communis]	2.87613e-23	50.0%	81.6481	110	56
Contig484	318	508719706	EOY11603.1	Importin alpha, alpha,aimp alpha,impa-1,impa1 isoform 4 [Theobroma cacao]	2.44825e-34	97.0%	129.798	71	69
Contig485	224	255573457	XP_002527654.1	RNA binding protein, putative [Ricinus communis]	2.26047e-23	88.0%	99.3673	59	52
Contig486	305	---NA---	---NA---	---NA---	---NA---	---NA---	---NA---	---NA---	---NA---
Contig487	731	462416712	EMJ21449.1	hypothetical protein PRUPE_ppa001649mg [Prunus persica]	6.22759e-42	60.0%	158.688	239	144
Contig488	214	---NA---	---NA---	---NA---	---NA---	---NA---	---NA---	---NA---	---NA---
Contig489	331	462402794	EMJ08351.1	hypothetical protein PRUPE_ppa000732mg [Prunus persica]	1.09798e-45	91.0%	164.851	98	90
Contig490	224	224092946	XP_002334864.1	predicted protein [Populus trichocarpa]	1.92832e-14	68.0%	69.3218	64	44
Contig491	346	---NA---	---NA---	---NA---	---NA---	---NA---	---NA---	---NA---	---NA---
Contig492	281	---NA---	---NA---	---NA---	---NA---	---NA---	---NA---	---NA---	---NA---
Contig493	366	147853498	CAN82292.1	hypothetical protein VITISV_016786 [Vitis vinifera]	5.55851e-18	90.0%	65.0846	50	45
Contig494	318	462409814	EMJ15148.1	hypothetical protein PRUPE_ppa003607mg [Prunus persica]	8.51195e-35	91.0%	106.686	56	51
Contig495	531	470132465	XP_004302102.1	PREDICTED: peroxisome biogenesis protein 12-like [Fragaria vesca subsp. vesca]	7.07437e-25	97.0%	90.5077	47	46
Contig496	238	257480835	ACV60544.1	CTR1 [Pyrus pyrifolia]	1.52039e-49	98.0%	160.999	77	76
Contig497	398	---NA---	---NA---	---NA---	---NA---	---NA---	---NA---	---NA---	---NA---
Contig498	445	462415302	EMJ20039.1	hypothetical protein PRUPE_ppa010323mg [Prunus persica]	2.21148e-17	69.0%	82.0333	65	45
Contig499	477	462412933	EMJ17982.1	hypothetical protein PRUPE_ppa023998mg [Prunus persica]	1.66881e-50	85.0%	181.03	135	116
Contig500	547	462422089	EMJ26352.1	hypothetical protein PRUPE_ppa002394mg [Prunus persica]	1.78744e-80	93.0%	260.381	155	145
Contig501	236	---NA---	---NA---	---NA---	---NA---	---NA---	---NA---	---NA---	---NA---
Contig502	349	470122912	XP_004297482.1	PREDICTED: probable nucleoredoxin 1-like [Fragaria vesca subsp. vesca]	2.55545e-45	87.0%	160.999	116	102
Contig503	392	---NA---	---NA---	---NA---	---NA---	---NA---	---NA---	---NA---	---NA---
Contig504	364	225467652	XP_002268354.1	PREDICTED: beta-hexosaminidase subunit B2-like, partial [Vitis vinifera]	5.64528e-22	71.0%	71.633	69	49
Contig505	802	255545744	XP_002513932.1	protein binding protein, putative [Ricinus communis]	1.11462e-107	97.0%	335.109	202	196
Contig506	573	224122184	XP_002318772.1	predicted protein [Populus trichocarpa]	3.69764e-51	92.0%	141.354	76	70
Contig507	541	29421116	BAC66693.1	ADP-glucose pyrophosphorylase small subunit PvAGPS1 [Phaseolus vulgaris]	3.54848e-63	95.0%	134.806	67	64
Contig508	376	---NA---	---NA---	---NA---	---NA---	---NA---	---NA---	---NA---	---NA---
Contig509	438	296085137	CBI28632.3	unnamed protein product [Vitis vinifera]	1.89219e-30	97.0%	97.8265	48	47
Contig510	204	---NA---	---NA---	---NA---	---NA---	---NA---	---NA---	---NA---	---NA---
Contig511	348	224065399	XP_002301798.1	predicted protein [Populus trichocarpa]	7.48579e-31	79.0%	117.472	86	68
Contig512	261	449517333	XP_004165700.1	PREDICTED: NADPH--cytochrome P450 reductase-like, partial [Cucumis sativus]	8.58673e-23	92.0%	97.0561	67	62
Contig513	220	---NA---	---NA---	---NA---	---NA---	---NA---	---NA---	---NA---	---NA---
Contig514	333	---NA---	---NA---	---NA---	---NA---	---NA---	---NA---	---NA---	---NA---
Contig515	933	225438145	XP_002278712.1	PREDICTED: malate dehydrogenase, cytoplasmic [Vitis vinifera]	1.28876e-173	97.0%	493.426	262	256
Contig516	365	255538950	XP_002510540.1	tubulin beta chain, putative [Ricinus communis]	7.90712e-62	89.0%	203.371	108	97
Contig517	536	508713190	EOY05087.1	Tetratricopeptide repeat (TPR)-like superfamily protein isoform 2 [Theobroma cacao]	3.15772e-84	93.0%	268.085	143	134
Contig518	324	462401673	EMJ07230.1	hypothetical protein PRUPE_ppa012501mg [Prunus persica]	1.51425e-39	86.0%	137.502	90	78
Contig519	292	224101069	XP_002312129.1	predicted protein [Populus trichocarpa]	2.06519e-21	100.0%	88.5817	44	44
Contig520	721	356573310	XP_003554805.1	PREDICTED: ankyrin repeat-containing protein At5g02620-like [Glycine max]	3.23409e-108	93.0%	251.136	142	133
Contig521	477	225441483	XP_002280022.1	PREDICTED: uncharacterized protein LOC100255639 [Vitis vinifera]	6.0227e-77	95.0%	232.261	119	114
Contig522	281	297737508	CBI26709.3	unnamed protein product [Vitis vinifera]	7.59325e-16	77.0%	76.6406	72	56
Contig523	580	449506368	XP_004162730.1	PREDICTED: steroid 5-alpha-reductase DET2-like [Cucumis sativus]	2.63723e-37	76.0%	105.531	81	62
Contig524	306	---NA---	---NA---	---NA---	---NA---	---NA---	---NA---	---NA---	---NA---
Contig525	341	255555527	XP_002518800.1	conserved hypothetical protein [Ricinus communis]	6.877e-27	74.0%	91.6633	83	62
Contig526	644	225423802	XP_002277905.1	PREDICTED: proline-rich receptor-like protein kinase PERK9 [Vitis vinifera]	1.22576e-112	96.0%	346.665	184	178
Contig527	553	565381029	XP_006356885.1	PREDICTED: potassium transporter 11-like [Solanum tuberosum]	9.58884e-65	92.0%	219.935	125	116
Contig528	548	255584300	XP_002532886.1	zinc finger protein, putative [Ricinus communis]	1.05077e-66	88.0%	216.853	179	159
Contig529	600	147768857	CAN78133.1	hypothetical protein VITISV_034052 [Vitis vinifera]	4.27891e-127	93.0%	374.785	199	187
Contig530	431	33151175	AAP97437.1	alpha-L-arabinofuranosidase [Malus domestica]	4.43593e-67	95.0%	179.874	89	85
Contig531	498	255574568	XP_002528195.1	conserved hypothetical protein [Ricinus communis]	8.71974e-25	62.0%	104.375	150	93
Contig532	426	147818385	CAN71216.1	hypothetical protein VITISV_033484 [Vitis vinifera]	4.7794e-27	73.0%	104.76	112	82
Contig533	459	561023707	ESW22437.1	hypothetical protein PHAVU_005G153900g [Phaseolus vulgaris]	2.9356e-41	89.0%	124.405	106	95
Contig534	401	---NA---	---NA---	---NA---	---NA---	---NA---	---NA---	---NA---	---NA---
Contig535	313	57013942	YP_173415.1	hypothetical protein NitaMp073 [Nicotiana tabacum]	1.20528e-21	100.0%	89.3521	43	43
Contig536	614	550347493	ERP65701.1	hypothetical protein POPTR_0001s16780g [Populus trichocarpa]	5.26321e-96	88.0%	254.603	141	125
Contig537	297	225461512	XP_002285125.1	PREDICTED: uncharacterized protein LOC100258981 isoform 1 [Vitis vinifera]	7.22292e-44	88.0%	157.147	102	90
Contig538	229	3451147	CAA09110.1	chitinase [Hevea brasiliensis]	7.90231e-24	75.0%	97.8265	76	57
Contig539	387	462398342	EMJ04010.1	hypothetical protein PRUPE_ppa014129mg [Prunus persica]	3.80983e-35	83.0%	124.405	84	70
Contig540	391	462419280	EMJ23543.1	hypothetical protein PRUPE_ppa004800mg [Prunus persica]	1.94482e-64	96.0%	211.46	107	103
Contig541	631	255537097	XP_002509615.1	conserved hypothetical protein [Ricinus communis]	2.74585e-50	79.0%	174.096	131	104
Contig542	425	225447779	XP_002265691.1	PREDICTED: uncharacterized protein LOC100245237 [Vitis vinifera]	3.65647e-25	76.0%	82.4185	56	43
Contig543	285	462420212	EMJ24475.1	hypothetical protein PRUPE_ppa007259mg [Prunus persica]	3.48448e-14	74.0%	72.4034	58	43
Contig544	404	---NA---	---NA---	---NA---	---NA---	---NA---	---NA---	---NA---	---NA---
Contig545	475	462400177	EMJ05845.1	hypothetical protein PRUPE_ppa001612mg [Prunus persica]	1.22164e-66	87.0%	223.787	141	124
Contig546	390	---NA---	---NA---	---NA---	---NA---	---NA---	---NA---	---NA---	---NA---
Contig547	405	---NA---	---NA---	---NA---	---NA---	---NA---	---NA---	---NA---	---NA---
Contig548	275	---NA---	---NA---	---NA---	---NA---	---NA---	---NA---	---NA---	---NA---
Contig549	380	470140902	XP_004306175.1	PREDICTED: uncharacterized protein LOC101309477 [Fragaria vesca subsp. vesca]	1.14835e-43	86.0%	158.688	91	79
Contig550	331	225459675	XP_002285884.1	PREDICTED: NAD(P)H-quinone oxidoreductase subunit M, chloroplastic [Vitis vinifera]	1.39399e-69	96.0%	215.698	107	103
Contig551	406	444436386	AGE09561.1	CSLA9-like protein [Eucalyptus cladocalyx]	1.54756e-46	86.0%	129.413	102	88
Contig552	502	557526176	ESR37482.1	hypothetical protein CICLE_v10030134mg [Citrus clementina]	1.17634e-69	98.0%	218.394	128	126
Contig553	498	421976231	AFX73042.1	preprofigain C, partial [Ficus carica]	8.72645e-78	94.0%	244.973	136	128
Contig554	680	160690692	ABX46176.1	malate dehydrogenase, partial [Citrus medica]	7.6347e-19	97.0%	85.5001	41	40
Contig555	439	508713595	EOY05492.1	Glutamine synthetase 2 [Theobroma cacao]	2.94046e-31	97.0%	85.8853	40	39
Contig556	481	470116882	XP_004294602.1	PREDICTED: uncharacterized protein LOC101302631 [Fragaria vesca subsp. vesca]	2.16013e-32	46.0%	93.2041	173	81
Contig557	293	224136910	XP_002322446.1	predicted protein [Populus trichocarpa]	1.05956e-34	84.0%	122.865	90	76
Contig558	293	---NA---	---NA---	---NA---	---NA---	---NA---	---NA---	---NA---	---NA---
Contig559	650	462395105	EMJ00904.1	hypothetical protein PRUPE_ppa000895mg [Prunus persica]	1.20401e-42	76.0%	160.614	158	121
Contig560	318	21595532	AAM66110.1	putative inorganic pyrophosphatase [Arabidopsis thaliana]	2.74391e-56	98.0%	181.8	89	88
Contig561	529	225451485	XP_002271244.1	PREDICTED: uncharacterized protein LOC100263446 [Vitis vinifera]	8.04574e-36	73.0%	128.642	122	90
Contig562	966	557541491	ESR52469.1	hypothetical protein CICLE_v10019458mg [Citrus clementina]	9.50231e-138	97.0%	410.994	208	202
Contig563	274	359475831	XP_002282789.2	PREDICTED: uncharacterized protein LOC100259525 [Vitis vinifera]	2.57541e-20	75.0%	91.6633	90	68
Contig564	409	462422091	EMJ26354.1	hypothetical protein PRUPE_ppa002408mg [Prunus persica]	7.22762e-38	81.0%	142.124	94	77
Contig565	713	548852485	ERN10593.1	hypothetical protein AMTR_s00028p00129850 [Amborella trichopoda]	4.37218e-18	52.0%	83.9593	124	65
Contig566	527	462404012	EMJ09569.1	hypothetical protein PRUPE_ppa000902mg [Prunus persica]	2.44732e-62	92.0%	213.772	138	127
Contig567	485	359488463	XP_002274725.2	PREDICTED: uncharacterized protein LOC100256726 [Vitis vinifera]	2.47454e-29	70.0%	114.775	148	104
Contig568	269	---NA---	---NA---	---NA---	---NA---	---NA---	---NA---	---NA---	---NA---
Contig569	312	---NA---	---NA---	---NA---	---NA---	---NA---	---NA---	---NA---	---NA---
Contig570	276	---NA---	---NA---	---NA---	---NA---	---NA---	---NA---	---NA---	---NA---
Contig571	347	---NA---	---NA---	---NA---	---NA---	---NA---	---NA---	---NA---	---NA---
Contig572	599	462407044	EMJ12508.1	hypothetical protein PRUPE_ppa001395mg [Prunus persica]	2.22104e-67	72.0%	228.409	179	130
Contig573	538	462412068	EMJ17117.1	hypothetical protein PRUPE_ppa010897mg [Prunus persica]	2.63781e-19	75.0%	80.4925	80	60
Contig574	221	508701433	EOX93329.1	Small ubiquitin-like modifier 1, 1,SUMO1,ATSUMO1, partial [Theobroma cacao]	2.24783e-10	67.0%	58.5362	53	36
Contig575	346	327342188	AEA50881.1	phyA [Populus tremula]	5.16273e-58	89.0%	188.348	115	103
Contig576	313	224145287	XP_002325591.1	predicted protein [Populus trichocarpa]	2.62017e-39	86.0%	144.821	91	79
Contig577	410	---NA---	---NA---	---NA---	---NA---	---NA---	---NA---	---NA---	---NA---
Contig578	365	2190551	AAB60915.1	Similar to C. elegans hypothetical protein K07C5.6 (gb	8.88883e-20	82.0%	88.1965	62	51
Contig579	484	---NA---	---NA---	---NA---	---NA---	---NA---	---NA---	---NA---	---NA---
Contig580	522	147781892	CAN69941.1	hypothetical protein VITISV_006129 [Vitis vinifera]	4.42467e-24	84.0%	80.8777	86	73
Contig581	227	---NA---	---NA---	---NA---	---NA---	---NA---	---NA---	---NA---	---NA---
Contig582	314	557537797	ESR48841.1	hypothetical protein CICLE_v10031375mg [Citrus clementina]	1.1329e-55	93.0%	187.193	103	96
Contig583	281	462406065	EMJ11529.1	hypothetical protein PRUPE_ppa002054mg [Prunus persica]	3.90415e-10	52.0%	62.003	93	49
Contig584	408	557531789	ESR42972.1	hypothetical protein CICLE_v10011207mg [Citrus clementina]	2.35938e-47	81.0%	168.318	117	95
Contig585	519	---NA---	---NA---	---NA---	---NA---	---NA---	---NA---	---NA---	---NA---
Contig586	406	462398593	EMJ04261.1	hypothetical protein PRUPE_ppa000146mg [Prunus persica]	1.69602e-42	95.0%	157.532	82	78
Contig587	390	---NA---	---NA---	---NA---	---NA---	---NA---	---NA---	---NA---	---NA---
Contig588	411	462403059	EMJ08616.1	hypothetical protein PRUPE_ppa004703mg [Prunus persica]	2.62641e-84	97.0%	263.462	136	133
Contig589	316	462411765	EMJ16814.1	hypothetical protein PRUPE_ppa007883mg [Prunus persica]	5.47228e-41	95.0%	145.976	73	70
Contig590	967	470132728	XP_004302228.1	PREDICTED: methyltransferase-like protein 1-like [Fragaria vesca subsp. vesca]	3.4005e-74	90.0%	229.95	150	135
Contig591	407	470108860	XP_004290725.1	PREDICTED: uncharacterized protein LOC101311930 [Fragaria vesca subsp. vesca]	9.09089e-56	85.0%	189.889	120	103
Contig592	407	---NA---	---NA---	---NA---	---NA---	---NA---	---NA---	---NA---	---NA---
Contig593	522	255565184	XP_002523584.1	Splicing factor, arginine/serine-rich, putative [Ricinus communis]	4.99078e-60	86.0%	203.371	168	145
Contig594	395	508726652	EOY18549.1	ATP synthase D chain, mitochondrial [Theobroma cacao]	1.41863e-56	90.0%	182.185	104	94
Contig595	348	---NA---	---NA---	---NA---	---NA---	---NA---	---NA---	---NA---	---NA---
Contig596	474	---NA---	---NA---	---NA---	---NA---	---NA---	---NA---	---NA---	---NA---
Contig597	322	357513727	XP_003627152.1	Ubiquitin [Medicago truncatula]	8.22556e-24	63.0%	98.5969	104	66
Contig598	368	225459409	XP_002285818.1	PREDICTED: uncharacterized protein LOC100260778 [Vitis vinifera]	4.89626e-48	88.0%	167.548	103	91
Contig599	411	---NA---	---NA---	---NA---	---NA---	---NA---	---NA---	---NA---	---NA---
Contig600	683	508780235	EOY27491.1	Ras-related small GTP-binding family protein isoform 2 [Theobroma cacao]	8.46604e-84	93.0%	186.037	100	93
Contig601	224	---NA---	---NA---	---NA---	---NA---	---NA---	---NA---	---NA---	---NA---
Contig602	806	449476086	XP_004154636.1	PREDICTED: 60S ribosomal protein L13a-4-like isoform 1 [Cucumis sativus]	3.73715e-133	98.0%	385.571	210	206
Contig603	545	557542221	ESR53199.1	hypothetical protein CICLE_v10021427mg [Citrus clementina]	2.44205e-55	93.0%	184.882	104	97
Contig604	244	---NA---	---NA---	---NA---	---NA---	---NA---	---NA---	---NA---	---NA---
Contig605	430	508776212	EOY23468.1	Cell division protease ftsH isoform 1 [Theobroma cacao]	2.52962e-62	100.0%	199.134	103	103
Contig606	913	557539029	ESR50073.1	hypothetical protein CICLE_v10033615mg, partial [Citrus clementina]	0	99.0%	638.262	303	302
Contig607	355	449485591	XP_004157218.1	PREDICTED: pentatricopeptide repeat-containing protein At4g21190-like [Cucumis sativus]	2.50111e-10	66.0%	61.2326	74	49
Contig608	420	462419472	EMJ23735.1	hypothetical protein PRUPE_ppa008323mg [Prunus persica]	6.71103e-77	88.0%	239.965	139	123
Contig609	368	224136620	XP_002326905.1	predicted protein [Populus trichocarpa]	3.70025e-70	94.0%	224.172	117	110
Contig610	941	341604891	AEK82129.1	mitochondrial manganese superoxide dismutase [Datisca glomerata]	1.3982e-92	92.0%	283.493	166	154
Contig611	504	462410501	EMJ15835.1	hypothetical protein PRUPE_ppa001558mg [Prunus persica]	1.33694e-23	85.0%	103.605	146	125
Contig612	451	550338408	EEE94121.2	hypothetical protein POPTR_0005s08520g [Populus trichocarpa]	1.04598e-24	93.0%	103.605	60	56
Contig613	577	449455738	XP_004145608.1	PREDICTED: uncharacterized protein LOC101219495 [Cucumis sativus]	7.14869e-41	74.0%	112.849	113	84
Contig614	466	462395959	EMJ01758.1	hypothetical protein PRUPE_ppa009750mg [Prunus persica]	1.79242e-61	84.0%	199.134	125	105
Contig615	337	557525212	ESR36518.1	hypothetical protein CICLE_v10028243mg [Citrus clementina]	2.34252e-59	100.0%	197.593	97	97
Contig616	291	462400635	EMJ06192.1	hypothetical protein PRUPE_ppa003509mg [Prunus persica]	1.25279e-32	79.0%	124.79	88	70
Contig617	456	508705388	EOX97284.1	Seryl-tRNA synthetase / serine--tRNA ligase isoform 2 [Theobroma cacao]	1.49109e-104	100.0%	312.768	151	151
Contig618	799	462423917	EMJ28180.1	hypothetical protein PRUPE_ppa002255mg [Prunus persica]	3.63031e-99	94.0%	313.153	176	166
Contig619	355	---NA---	---NA---	---NA---	---NA---	---NA---	---NA---	---NA---	---NA---
Contig620	502	224105179	XP_002313716.1	predicted protein [Populus trichocarpa]	5.78572e-76	90.0%	249.595	151	137
Contig621	273	147771380	CAN62996.1	hypothetical protein VITISV_026902 [Vitis vinifera]	9.74266e-16	76.0%	55.4546	42	32
Contig622	609	295687239	ADG27845.1	thiazole biosynthetic enzyme [Gossypium hirsutum]	1.44052e-101	98.0%	306.605	154	152
Contig623	1372	462407218	EMJ12552.1	hypothetical protein PRUPE_ppa001728mg [Prunus persica]	2.63251e-163	92.0%	489.189	306	284
Contig624	653	297742188	CBI33975.3	unnamed protein product [Vitis vinifera]	2.86817e-94	92.0%	285.804	156	144
Contig625	1072	283049400	ADB07168.1	DEAD-box RNA helicase-like protein [Prunus persica]	0	100.0%	612.068	300	300
Contig626	552	561021487	ESW20258.1	hypothetical protein PHAVU_006G193700g [Phaseolus vulgaris]	1.27517e-116	94.0%	342.043	184	174
Contig627	336	462419976	EMJ24239.1	hypothetical protein PRUPE_ppa006911mg [Prunus persica]	3.9493e-41	73.0%	147.132	113	83
Contig628	472	302398595	ADL36592.1	BHLH domain class transcription factor [Malus domestica]	2.78498e-26	60.0%	106.686	144	87
Contig629	508	508699666	EOX91562.1	Receptor-like protein kinase, putative [Theobroma cacao]	5.63277e-65	87.0%	122.094	74	65
Contig630	604	561034943	ESW33473.1	hypothetical protein PHAVU_001G072600g [Phaseolus vulgaris]	2.35264e-22	97.0%	99.7525	48	47
Contig631	247	---NA---	---NA---	---NA---	---NA---	---NA---	---NA---	---NA---	---NA---
Contig632	1141	470107676	XP_004290169.1	PREDICTED: serine/threonine-protein kinase MHK-like [Fragaria vesca subsp. vesca]	3.15756e-78	95.0%	234.958	126	120
Contig633	615	225432272	XP_002272195.1	PREDICTED: cullin-1 isoform 1 [Vitis vinifera]	1.82443e-100	96.0%	288.886	151	146
Contig634	370	561017154	ESW15958.1	hypothetical protein PHAVU_007G117400g [Phaseolus vulgaris]	1.32282e-53	84.0%	188.348	122	103
Contig635	699	462395087	EMJ00886.1	hypothetical protein PRUPE_ppa000433mg [Prunus persica]	8.55758e-17	83.0%	72.0182	42	35
Contig636	424	449480072	XP_004155791.1	PREDICTED: LOW QUALITY PROTEIN: brefeldin A-inhibited guanine nucleotide-exchange protein 2-like [Cucumis sativus]	3.98799e-58	100.0%	135.576	63	63
Contig637	654	316996026	BAD83538.2	ribosomal protein S4, partial (mitochondrion) [Nicotiana tabacum]	5.49887e-108	81.0%	323.168	218	177
Contig638	272	---NA---	---NA---	---NA---	---NA---	---NA---	---NA---	---NA---	---NA---
Contig639	383	255562528	XP_002522270.1	Heat shock factor protein, putative [Ricinus communis]	4.94176e-31	80.0%	120.553	99	80
Contig640	457	449456056	XP_004145766.1	PREDICTED: uncharacterized protein LOC101221316 [Cucumis sativus]	5.03197e-73	92.0%	235.728	139	128
Contig641	348	525507421	NP_001267500.1	alpha-galactosidase-like precursor [Cucumis sativus]	4.16179e-26	89.0%	106.301	58	52
Contig642	345	449450706	XP_004143103.1	PREDICTED: uncharacterized protein LOC101220444 [Cucumis sativus]	1.94293e-64	94.0%	211.075	116	110
Contig643	336	---NA---	---NA---	---NA---	---NA---	---NA---	---NA---	---NA---	---NA---
Contig644	583	462411055	EMJ16104.1	hypothetical protein PRUPE_ppa000399mg [Prunus persica]	3.9939e-80	92.0%	265.774	193	178
Contig645	291	225462886	XP_002263219.1	PREDICTED: monoglyceride lipase [Vitis vinifera]	2.04455e-28	82.0%	112.079	68	56
Contig646	492	462397169	EMJ02968.1	hypothetical protein PRUPE_ppa000155mg [Prunus persica]	1.36595e-23	86.0%	92.4337	52	45
Contig647	221	---NA---	---NA---	---NA---	---NA---	---NA---	---NA---	---NA---	---NA---
Contig648	791	15217555	NP_174996.1	glyceraldehyde-3-phosphate dehydrogenase B [Arabidopsis thaliana]	9.54696e-104	97.0%	317.775	184	180
Contig649	571	356519562	XP_003528441.1	PREDICTED: phospholipid:diacylglycerol acyltransferase 1-like isoform 1 [Glycine max]	3.75915e-92	94.0%	227.639	128	121
Contig650	564	561008637	ESW07586.1	hypothetical protein PHAVU_010G142300g [Phaseolus vulgaris]	5.25132e-48	70.0%	161.77	155	109
Contig651	373	225453250	XP_002265765.1	PREDICTED: NAD-dependent malic enzyme 62 kDa isoform, mitochondrial [Vitis vinifera]	3.90657e-64	94.0%	213.386	112	106
Contig652	568	462405443	EMJ10907.1	hypothetical protein PRUPE_ppa012472mg [Prunus persica]	1.34033e-98	93.0%	291.582	158	148
Contig653	355	565402996	XP_006366953.1	PREDICTED: uncharacterized protein LOC102594328 [Solanum tuberosum]	8.96906e-36	77.0%	108.227	81	63
Contig654	323	---NA---	---NA---	---NA---	---NA---	---NA---	---NA---	---NA---	---NA---
Contig655	314	508703275	EOX95171.1	EXORDIUM like 2 [Theobroma cacao]	2.01694e-24	69.0%	97.0561	88	61
Contig656	443	508721040	EOY12937.1	RING membrane-anchor 3, putative [Theobroma cacao]	1.19151e-37	75.0%	136.732	91	69
Contig657	678	462396753	EMJ02552.1	hypothetical protein PRUPE_ppa007717mg [Prunus persica]	2.86264e-93	77.0%	286.189	221	171
Contig658	599	508777443	EOY24699.1	AMP-dependent synthetase and ligase family protein isoform 1 [Theobroma cacao]	2.06999e-50	73.0%	177.948	190	139
Contig659	548	297742463	CBI34612.3	unnamed protein product [Vitis vinifera]	1.7771e-86	89.0%	267.7	157	141
Contig660	494	462410415	EMJ15749.1	hypothetical protein PRUPE_ppa000947mg [Prunus persica]	5.36285e-52	91.0%	142.124	80	73
Contig661	426	462414583	EMJ19320.1	hypothetical protein PRUPE_ppa007023mg [Prunus persica]	2.21735e-65	86.0%	211.846	125	108
Contig662	408	---NA---	---NA---	---NA---	---NA---	---NA---	---NA---	---NA---	---NA---
Contig663	407	462404901	EMJ10365.1	hypothetical protein PRUPE_ppa006144mg [Prunus persica]	3.51238e-61	98.0%	130.183	65	64
Contig664	446	462400126	EMJ05794.1	hypothetical protein PRUPE_ppa003063mg [Prunus persica]	3.9186e-21	61.0%	95.5153	117	72
Contig665	614	255550658	XP_002516378.1	pitrilysin, putative [Ricinus communis]	8.30956e-31	87.0%	126.716	77	67
Contig666	361	508787187	EOY34443.1	P-loop containing nucleoside triphosphate hydrolases superfamily protein isoform 1 [Theobroma cacao]	1.0656e-64	93.0%	216.083	119	111
Contig667	591	502154776	XP_004509831.1	PREDICTED: ubiquitin-like-specific protease 1D-like isoform X4 [Cicer arietinum]	2.6647e-73	89.0%	185.267	110	98
Contig668	348	462423987	EMJ28250.1	hypothetical protein PRUPE_ppa001245mg [Prunus persica]	1.35051e-50	93.0%	159.073	87	81
Contig669	306	---NA---	---NA---	---NA---	---NA---	---NA---	---NA---	---NA---	---NA---
Contig670	354	225430021	XP_002284175.1	PREDICTED: uncharacterized protein LOC100267889 [Vitis vinifera]	4.04531e-21	73.0%	92.4337	73	54
Contig671	779	27549566	AAO17067.1	glycolate oxidase [Zantedeschia aethiopica]	2.42773e-158	97.0%	453.751	244	239
Contig672	349	550321799	ERP51924.1	hypothetical protein POPTR_0015s02250g [Populus trichocarpa]	1.20997e-08	76.0%	57.3806	50	38
Contig673	301	296090212	CBI40031.3	unnamed protein product [Vitis vinifera]	5.25259e-16	76.0%	77.0258	102	78
Contig674	513	225466103	XP_002266334.1	PREDICTED: E3 ubiquitin protein ligase RIN2 [Vitis vinifera]	6.1207e-45	90.0%	137.502	96	87
Contig675	823	462402977	EMJ08534.1	hypothetical protein PRUPE_ppa007071mg [Prunus persica]	2.27826e-145	96.0%	422.165	216	209
Contig676	314	---NA---	---NA---	---NA---	---NA---	---NA---	---NA---	---NA---	---NA---
Contig677	279	225449016	XP_002272337.1	PREDICTED: adenosine kinase 2 [Vitis vinifera]	1.8575e-43	96.0%	151.369	76	73
Contig678	547	---NA---	---NA---	---NA---	---NA---	---NA---	---NA---	---NA---	---NA---
Contig679	324	557536337	ESR47455.1	hypothetical protein CICLE_v10002312mg [Citrus clementina]	1.03389e-18	81.0%	84.3445	86	70
Contig680	584	462406830	EMJ12294.1	hypothetical protein PRUPE_ppa000751mg [Prunus persica]	3.78692e-29	70.0%	93.5893	85	60
Contig681	285	---NA---	---NA---	---NA---	---NA---	---NA---	---NA---	---NA---	---NA---
Contig682	435	167858127	ACA04004.1	dihydroflavonol-4-reductase [Mimulus aurantiacus]	3.07239e-33	83.0%	86.2705	54	45
Contig683	528	449450678	XP_004143089.1	PREDICTED: 40S ribosomal protein S21-2-like [Cucumis sativus]	9.49686e-52	98.0%	168.703	82	81
Contig684	556	449447045	XP_004141280.1	PREDICTED: LOW QUALITY PROTEIN: F-box protein GID2-like [Cucumis sativus]	5.41859e-46	93.0%	157.532	79	74
Contig685	900	470127272	XP_004299598.1	PREDICTED: microtubule-associated protein TORTIFOLIA1-like [Fragaria vesca subsp. vesca]	3.15455e-112	84.0%	346.28	301	253
Contig686	486	115464503	NP_001055851.1	Os05g0480000 [Oryza sativa Japonica Group]	1.67648e-79	90.0%	244.588	144	130
Contig687	889	224094697	XP_002310201.1	predicted protein [Populus trichocarpa]	2.52861e-76	95.0%	244.202	203	193
Contig688	265	356553621	XP_003545153.1	PREDICTED: probable ATP-dependent RNA helicase YTHDC2-like [Glycine max]	1.43822e-35	84.0%	135.191	85	72
Contig689	239	---NA---	---NA---	---NA---	---NA---	---NA---	---NA---	---NA---	---NA---
Contig690	562	470135769	XP_004303681.1	PREDICTED: protein ELF4-LIKE 4-like isoform 1 [Fragaria vesca subsp. vesca]	3.67702e-44	97.0%	150.599	80	78
Contig691	215	470125930	XP_004298950.1	PREDICTED: probable boron transporter 2-like [Fragaria vesca subsp. vesca]	8.93615e-21	100.0%	74.7146	38	38
Contig692	476	---NA---	---NA---	---NA---	---NA---	---NA---	---NA---	---NA---	---NA---
Contig693	277	462424651	EMJ28914.1	hypothetical protein PRUPE_ppa008979mg [Prunus persica]	3.73809e-29	93.0%	112.849	64	60
Contig694	465	255580696	XP_002531170.1	carbon catabolite repressor protein, putative [Ricinus communis]	1.70442e-76	97.0%	246.899	143	139
Contig695	650	462399770	EMJ05438.1	hypothetical protein PRUPE_ppa002448mg [Prunus persica]	5.29859e-90	91.0%	203.371	118	108
Contig696	474	224078882	XP_002305665.1	predicted protein [Populus trichocarpa]	4.96751e-58	95.0%	191.815	104	99
Contig697	805	508779698	EOY26954.1	Oxidative stress 3, putative isoform 2 [Theobroma cacao]	4.18433e-29	78.0%	116.701	99	78
Contig698	723	462411048	EMJ16097.1	hypothetical protein PRUPE_ppa000102mg [Prunus persica]	5.88553e-71	67.0%	244.202	249	169
Contig699	626	---NA---	---NA---	---NA---	---NA---	---NA---	---NA---	---NA---	---NA---
Contig700	345	462394644	EMJ00443.1	hypothetical protein PRUPE_ppa022347mg, partial [Prunus persica]	3.58992e-23	92.0%	92.8189	52	48
Contig701	356	---NA---	---NA---	---NA---	---NA---	---NA---	---NA---	---NA---	---NA---
Contig702	558	462411137	EMJ16186.1	hypothetical protein PRUPE_ppa002024mg [Prunus persica]	1.47677e-54	84.0%	126.716	108	91
Contig703	280	409923413	AEO31476.2	WRKY transcription factor 6-1 [Dimocarpus longan]	6.21604e-18	71.0%	82.4185	92	66
Contig704	313	---NA---	---NA---	---NA---	---NA---	---NA---	---NA---	---NA---	---NA---
Contig705	732	462411000	EMJ16049.1	hypothetical protein PRUPE_ppa006690mg [Prunus persica]	1.30415e-43	76.0%	159.458	166	127
Contig706	345	462400131	EMJ05799.1	hypothetical protein PRUPE_ppa002918mg [Prunus persica]	3.85631e-44	74.0%	157.918	123	92
Contig707	461	255637011	ACU18838.1	unknown [Glycine max]	1.03151e-51	81.0%	170.629	137	111
Contig708	457	297741637	CBI32769.3	unnamed protein product [Vitis vinifera]	7.74875e-38	87.0%	141.739	89	78
Contig709	269	---NA---	---NA---	---NA---	---NA---	---NA---	---NA---	---NA---	---NA---
Contig710	246	---NA---	---NA---	---NA---	---NA---	---NA---	---NA---	---NA---	---NA---
Contig711	466	502102306	XP_004492032.1	PREDICTED: uncharacterized protein LOC101513994 [Cicer arietinum]	1.51299e-39	75.0%	140.584	108	81
Contig712	692	462412066	EMJ17115.1	hypothetical protein PRUPE_ppa010894mg [Prunus persica]	1.13247e-97	80.0%	293.123	206	166
Contig713	204	561017767	ESW16571.1	hypothetical protein PHAVU_007G167400g [Phaseolus vulgaris]	6.18946e-21	85.0%	80.4925	47	40
Contig714	1004	557543305	ESR54283.1	hypothetical protein CICLE_v10018922mg [Citrus clementina]	8.19693e-63	77.0%	204.527	176	137
Contig715	341	270211026	ACZ64785.1	cellulose synthase [Populus ussuriensis]	6.43518e-59	96.0%	194.512	113	109
Contig716	559	462420536	EMJ24799.1	hypothetical protein PRUPE_ppa012494mg [Prunus persica]	1.72185e-53	81.0%	176.407	133	108
Contig717	291	---NA---	---NA---	---NA---	---NA---	---NA---	---NA---	---NA---	---NA---
Contig718	371	488468940	AGL07712.1	pathogenesis related protein PR10 [Ziziphus jujuba]	8.61347e-12	62.0%	64.6994	80	50
Contig719	366	462402853	EMJ08410.1	hypothetical protein PRUPE_ppa001899mg [Prunus persica]	3.00606e-29	88.0%	82.0333	52	46
Contig720	215	---NA---	---NA---	---NA---	---NA---	---NA---	---NA---	---NA---	---NA---
Contig721	521	508782586	EOY29842.1	ENTH/VHS family protein [Theobroma cacao]	8.48539e-45	74.0%	162.155	158	117
Contig722	785	557555723	ESR65737.1	hypothetical protein CICLE_v10009415mg [Citrus clementina]	1.74203e-82	87.0%	241.891	149	131
Contig723	327	---NA---	---NA---	---NA---	---NA---	---NA---	---NA---	---NA---	---NA---
Contig724	596	357470643	XP_003605606.1	Photosystem II reaction center protein K [Medicago truncatula]	1.45717e-11	82.0%	57.3806	39	32
Contig725	591	356568006	XP_003552205.1	PREDICTED: PRA1 family protein A1-like [Glycine max]	3.1106e-80	95.0%	215.312	135	129
Contig726	558	224128476	XP_002329013.1	predicted protein [Populus trichocarpa]	5.62537e-78	76.0%	244.588	193	147
Contig727	387	550331546	EEE87001.2	hypothetical protein POPTR_0009s11900g [Populus trichocarpa]	9.01092e-67	89.0%	221.476	128	115
Contig728	384	224080377	XP_002306117.1	predicted protein [Populus trichocarpa]	1.06833e-37	100.0%	131.724	66	66
Contig729	522	---NA---	---NA---	---NA---	---NA---	---NA---	---NA---	---NA---	---NA---
Contig730	447	550341146	EEE85937.2	hypothetical protein POPTR_0004s16200g [Populus trichocarpa]	1.10221e-55	98.0%	189.889	94	93
Contig731	568	557547018	ESR57996.1	hypothetical protein CICLE_v10021463mg [Citrus clementina]	4.12309e-64	71.0%	207.223	178	127
Contig732	764	462407827	EMJ13161.1	hypothetical protein PRUPE_ppa006542mg [Prunus persica]	3.5626e-26	71.0%	90.8929	84	60
Contig733	336	224097309	XP_002310902.1	predicted protein [Populus trichocarpa]	1.24643e-17	86.0%	71.633	45	39
Contig734	547	---NA---	---NA---	---NA---	---NA---	---NA---	---NA---	---NA---	---NA---
Contig735	634	462413299	EMJ18348.1	hypothetical protein PRUPE_ppa003054mg [Prunus persica]	1.30957e-105	84.0%	325.094	210	177
Contig736	450	297744384	CBI37358.3	unnamed protein product [Vitis vinifera]	9.77668e-34	90.0%	133.265	81	73
Contig737	380	462417466	EMJ22203.1	hypothetical protein PRUPE_ppa010447mg [Prunus persica]	7.00839e-08	79.0%	46.595	43	34
Contig738	438	255579853	XP_002530763.1	protein translocase, putative [Ricinus communis]	7.07902e-73	85.0%	239.58	143	122
Contig739	325	195627616	ACG35638.1	palmitoyl-protein thioesterase 1 precursor [Zea mays]	2.94559e-63	94.0%	202.986	108	102
Contig740	326	---NA---	---NA---	---NA---	---NA---	---NA---	---NA---	---NA---	---NA---
Contig741	595	462419263	EMJ23526.1	hypothetical protein PRUPE_ppa005947mg [Prunus persica]	8.74999e-67	97.0%	171.785	88	86
Contig742	475	462404896	EMJ10360.1	hypothetical protein PRUPE_ppa006082mg [Prunus persica]	4.13947e-71	97.0%	167.162	82	80
Contig743	396	403065237	AFR13040.1	photosystem I P700 apoprotein A1, partial (chloroplast) [Camellia sinensis]	3.05805e-27	74.0%	107.842	83	62
Contig744	474	225427258	XP_002281131.1	PREDICTED: ferredoxin-1 [Vitis vinifera]	5.4522e-65	100.0%	205.297	100	100
Contig745	418	---NA---	---NA---	---NA---	---NA---	---NA---	---NA---	---NA---	---NA---
Contig746	753	224077052	XP_002305110.1	predicted protein [Populus trichocarpa]	4.98571e-131	94.0%	197.208	104	98
Contig747	651	147862316	CAN81093.1	hypothetical protein VITISV_040667 [Vitis vinifera]	2.99382e-93	97.0%	286.96	176	171
Contig748	511	---NA---	---NA---	---NA---	---NA---	---NA---	---NA---	---NA---	---NA---
Contig749	310	508774466	EOY21722.1	SPFH/Band 7/PHB domain-containing membrane-associated protein family isoform 2 [Theobroma cacao]	5.72781e-26	98.0%	103.219	50	49
Contig750	952	470144848	XP_004308059.1	PREDICTED: scarecrow-like protein 8-like [Fragaria vesca subsp. vesca]	1.66754e-83	67.0%	273.478	344	232
Contig751	770	508712752	EOY04649.1	O-acetylserine lyase B isoform 1 [Theobroma cacao]	6.39428e-104	98.0%	316.235	186	184
Contig752	564	527194353	EPS64013.1	hypothetical protein M569_10769, partial [Genlisea aurea]	2.11258e-61	97.0%	196.052	105	102
Contig753	384	527209731	EPS74376.1	hypothetical protein M569_00378 [Genlisea aurea]	6.11158e-23	89.0%	95.5153	64	57
Contig754	705	359481606	XP_002276439.2	PREDICTED: signal recognition particle 54 kDa protein, chloroplastic-like [Vitis vinifera]	4.05628e-118	99.0%	290.041	147	146
Contig755	310	255561969	XP_002521993.1	DNA binding protein, putative [Ricinus communis]	5.16668e-07	61.0%	52.7582	70	43
Contig756	552	255563200	XP_002522603.1	Leucoanthocyanidin dioxygenase, putative [Ricinus communis]	3.76198e-32	81.0%	73.9442	72	59
Contig757	881	359497535	XP_003635558.1	PREDICTED: protein transport protein Sec61 subunit alpha-like, partial [Vitis vinifera]	6.37336e-134	78.0%	390.963	269	211
Contig758	513	462411953	EMJ17002.1	hypothetical protein PRUPE_ppa009947mg [Prunus persica]	2.85319e-73	78.0%	229.95	170	134
Contig759	379	462407852	EMJ13186.1	hypothetical protein PRUPE_ppa010965mg [Prunus persica]	4.64365e-37	98.0%	128.257	65	64
Contig760	418	---NA---	---NA---	---NA---	---NA---	---NA---	---NA---	---NA---	---NA---
Contig761	529	508718925	EOY10822.1	Uncharacterized protein isoform 1 [Theobroma cacao]	6.56946e-72	91.0%	228.024	154	141
Contig762	488	502090571	XP_004489272.1	PREDICTED: putative phospholipid-transporting ATPase 8-like [Cicer arietinum]	3.63713e-16	71.0%	65.0846	56	40
Contig763	580	462401285	EMJ06842.1	hypothetical protein PRUPE_ppa009294mg [Prunus persica]	2.21655e-63	76.0%	206.453	146	111
Contig764	380	449524629	XP_004169324.1	PREDICTED: pyrophosphate--fructose 6-phosphate 1-phosphotransferase subunit beta-like [Cucumis sativus]	3.29407e-34	95.0%	130.568	65	62
Contig765	475	462415497	EMJ20234.1	hypothetical protein PRUPE_ppa004571mg [Prunus persica]	5.46992e-88	95.0%	274.248	158	151
Contig766	505	449511155	XP_004163879.1	PREDICTED: auxin-induced protein 5NG4-like [Cucumis sativus]	1.21683e-48	78.0%	165.622	166	131
Contig767	474	470110291	XP_004291418.1	PREDICTED: uncharacterized protein LOC101299259 [Fragaria vesca subsp. vesca]	2.33111e-16	61.0%	82.8037	121	75
Contig768	304	449496051	XP_004160023.1	PREDICTED: uncharacterized LOC101217702 [Cucumis sativus]	3.12119e-57	97.0%	195.282	100	97
Contig769	965	449438283	XP_004136918.1	PREDICTED: DUF21 domain-containing protein At2g14520-like [Cucumis sativus]	5.70877e-157	92.0%	455.292	258	239
Contig770	811	297743699	CBI36582.3	unnamed protein product [Vitis vinifera]	2.30682e-158	95.0%	476.093	269	256
Contig771	392	---NA---	---NA---	---NA---	---NA---	---NA---	---NA---	---NA---	---NA---
Contig772	266	---NA---	---NA---	---NA---	---NA---	---NA---	---NA---	---NA---	---NA---
Contig773	348	557554165	ESR64179.1	hypothetical protein CICLE_v10008932mg [Citrus clementina]	1.93285e-42	90.0%	141.354	83	75
Contig774	337	508723747	EOY15644.1	Squalene monooxygenase isoform 3 [Theobroma cacao]	3.7794e-65	98.0%	210.69	106	104
Contig775	548	557546850	ESR57828.1	hypothetical protein CICLE_v10019102mg [Citrus clementina]	1.66215e-94	85.0%	297.36	182	155
Contig776	867	462419706	EMJ23969.1	hypothetical protein PRUPE_ppa006557mg [Prunus persica]	4.52872e-134	86.0%	394.43	258	222
Contig777	900	462401295	EMJ06852.1	hypothetical protein PRUPE_ppa009360mg [Prunus persica]	1.07297e-68	97.0%	222.631	150	146
Contig778	216	449440746	XP_004138145.1	PREDICTED: uncharacterized protein LOC101216789 [Cucumis sativus]	6.29438e-25	76.0%	102.449	72	55
Contig779	448	462422403	EMJ26666.1	hypothetical protein PRUPE_ppa000219mg [Prunus persica]	4.61979e-66	88.0%	225.328	149	132
Contig780	893	508706139	EOX98035.1	BTB/POZ domain-containing protein isoform 2, partial [Theobroma cacao]	2.10445e-113	81.0%	343.199	269	218
Contig781	356	---NA---	---NA---	---NA---	---NA---	---NA---	---NA---	---NA---	---NA---
Contig782	423	357502353	XP_003621465.1	Malonyl-CoA isoflavone 7-O-glucoside-6'-O-malonyltransferase [Medicago truncatula]	2.86316e-20	83.0%	66.2402	49	41
Contig783	328	548839515	ERM99804.1	hypothetical protein AMTR_s00099p00159710 [Amborella trichopoda]	4.38755e-31	86.0%	120.553	84	73
Contig784	613	147862186	CAN82596.1	hypothetical protein VITISV_020212 [Vitis vinifera]	9.04891e-62	93.0%	156.762	95	89
Contig785	530	462419494	EMJ23757.1	hypothetical protein PRUPE_ppa008364mg [Prunus persica]	5.76538e-30	72.0%	119.013	113	82
Contig786	253	374095611	AEY85033.1	xanthine dehydrogenase [Camellia sinensis]	6.5912e-20	88.0%	90.1225	51	45
Contig787	646	2213877	AAB61597.1	glutamine synthetase [Hevea brasiliensis]	2.4446e-59	100.0%	181.03	88	88
Contig788	337	508704400	EOX96296.1	GRAS family transcription factor [Theobroma cacao]	2.40573e-34	86.0%	131.724	87	75
Contig789	375	208611514	ABW75772.2	lipoxygenase [Camellia sinensis]	3.93639e-62	86.0%	210.305	130	112
Contig790	659	225425888	XP_002266601.1	PREDICTED: ABC transporter C family member 3-like [Vitis vinifera]	2.95521e-90	93.0%	296.975	195	182
Contig791	439	462411550	EMJ16599.1	hypothetical protein PRUPE_ppa005899mg [Prunus persica]	2.00105e-42	79.0%	152.91	145	115
Contig792	342	---NA---	---NA---	---NA---	---NA---	---NA---	---NA---	---NA---	---NA---
Contig793	522	508726587	EOY18484.1	Pseudo response regulator isoform 11 [Theobroma cacao]	2.23478e-56	78.0%	194.126	141	110
Contig794	568	462409536	EMJ14870.1	hypothetical protein PRUPE_ppa001032mg [Prunus persica]	6.42061e-71	87.0%	193.356	120	105
Contig795	460	115476922	NP_001062057.1	Os08g0480100 [Oryza sativa Japonica Group]	1.59077e-69	95.0%	199.134	103	98
Contig796	610	508779606	EOY26862.1	NDH-dependent cyclic electron flow 1 isoform 1 [Theobroma cacao]	7.86395e-74	90.0%	229.95	140	126
Contig797	788	449533294	XP_004173611.1	PREDICTED: NADP-dependent malic enzyme 4, chloroplastic-like, partial [Cucumis sativus]	7.96014e-111	94.0%	333.954	184	173
Contig798	609	462397805	EMJ03473.1	hypothetical protein PRUPE_ppa008900mg [Prunus persica]	2.35602e-74	88.0%	179.489	106	94
Contig799	409	462415159	EMJ19896.1	hypothetical protein PRUPE_ppa008785mg [Prunus persica]	8.00162e-29	76.0%	114.005	109	83
Contig800	327	---NA---	---NA---	---NA---	---NA---	---NA---	---NA---	---NA---	---NA---
Contig801	427	462412031	EMJ17080.1	hypothetical protein PRUPE_ppa010560mg [Prunus persica]	6.07401e-51	79.0%	170.629	121	96
Contig802	556	557534711	ESR45829.1	hypothetical protein CICLE_v10002624mg [Citrus clementina]	3.68365e-73	95.0%	225.713	118	113
Contig803	460	508780820	EOY28076.1	P-loop containing nucleoside triphosphate hydrolases superfamily protein [Theobroma cacao]	6.05803e-66	99.0%	214.927	118	117
Contig804	317	---NA---	---NA---	---NA---	---NA---	---NA---	---NA---	---NA---	---NA---
Contig805	414	470110989	XP_004291737.1	PREDICTED: uncharacterized protein LOC101305336 [Fragaria vesca subsp. vesca]	2.31283e-29	75.0%	101.679	107	81
Contig806	519	296083880	CBI24268.3	unnamed protein product [Vitis vinifera]	3.50147e-28	68.0%	114.775	120	82
Contig807	716	380042364	AFD33346.1	acyl-activating enzyme 2 [Cannabis sativa]	6.2571e-113	93.0%	346.665	194	181
Contig808	398	508713633	EOY05530.1	RING/U-box superfamily protein isoform 1 [Theobroma cacao]	2.55028e-24	68.0%	90.1225	103	71
Contig809	802	526118275	NP_001267981.1	hypodontia, autosomal recessive (2) [Vitis vinifera]	2.76124e-119	93.0%	358.221	197	185
Contig810	286	356524411	XP_003530822.1	PREDICTED: enhancer of mRNA-decapping protein 4-like [Glycine max]	4.79398e-14	95.0%	73.559	40	38
Contig811	335	557554948	ESR64962.1	hypothetical protein CICLE_v10008185mg [Citrus clementina]	1.75655e-11	63.0%	47.7506	63	40
Contig812	792	225456451	XP_002284409.1	PREDICTED: serine palmitoyltransferase 2 isoform 1 [Vitis vinifera]	3.66053e-147	92.0%	429.869	246	227
Contig813	681	462407873	EMJ13207.1	hypothetical protein PRUPE_ppa011167mg [Prunus persica]	3.67185e-135	98.0%	387.882	213	209
Contig814	477	462394196	EMJ00100.1	hypothetical protein PRUPE_ppa004741mg [Prunus persica]	1.88224e-14	76.0%	76.2554	56	43
Contig815	600	462395107	EMJ00906.1	hypothetical protein PRUPE_ppa001458mg [Prunus persica]	3.79056e-17	78.0%	85.8853	70	55
Contig816	448	462405639	EMJ11103.1	hypothetical protein PRUPE_ppa004183mg [Prunus persica]	1.31657e-26	65.0%	110.153	139	91
Contig817	751	462416239	EMJ20976.1	hypothetical protein PRUPE_ppa024455mg [Prunus persica]	7.72095e-89	88.0%	159.458	98	87
Contig818	385	548850346	ERN08850.1	hypothetical protein AMTR_s00015p00096530 [Amborella trichopoda]	5.92532e-31	88.0%	109.383	62	55
Contig819	374	470102485	XP_004287684.1	PREDICTED: alpha-aminoadipic semialdehyde synthase-like [Fragaria vesca subsp. vesca]	6.38612e-55	90.0%	191.43	102	92
Contig820	290	---NA---	---NA---	---NA---	---NA---	---NA---	---NA---	---NA---	---NA---
Contig821	496	255574194	XP_002528012.1	conserved hypothetical protein [Ricinus communis]	5.66967e-29	73.0%	117.472	91	67
Contig822	1042	255552828	XP_002517457.1	H(\+)-transporting atpase plant/fungi plasma membrane type, putative [Ricinus communis]	0	90.0%	557.755	347	313
Contig823	380	462400588	EMJ06145.1	hypothetical protein PRUPE_ppa000069mg [Prunus persica]	7.80953e-30	90.0%	87.0409	76	69
Contig824	261	255543218	XP_002512672.1	glycyl-tRNA synthetase, putative [Ricinus communis]	1.66032e-39	89.0%	144.436	87	78
Contig825	515	225433546	XP_002268785.1	PREDICTED: cyclin-dependent kinase inhibitor 5 [Vitis vinifera]	1.54021e-24	63.0%	102.834	136	87
Contig826	398	561033329	ESW31908.1	hypothetical protein PHAVU_002G278200g [Phaseolus vulgaris]	3.20657e-60	91.0%	197.208	103	94
Contig827	721	462395717	EMJ01516.1	hypothetical protein PRUPE_ppa001186mg [Prunus persica]	2.62652e-42	72.0%	160.229	120	87
Contig828	537	---NA---	---NA---	---NA---	---NA---	---NA---	---NA---	---NA---	---NA---
Contig829	424	550331060	EEE88057.2	hypothetical protein POPTR_0009s05090g [Populus trichocarpa]	1.62438e-45	90.0%	110.923	64	58
Contig830	365	356521768	XP_003529523.1	PREDICTED: coatomer subunit beta-1-like [Glycine max]	8.41281e-48	97.0%	140.969	72	70
Contig831	276	59800362	AAX07468.1	multidrug-resistance protein-type ATP-binding cassette transporter [Thalictrum flavum subsp. glaucum]	4.45064e-34	94.0%	121.709	87	82
Contig832	378	462407258	EMJ12592.1	hypothetical protein PRUPE_ppa003262mg [Prunus persica]	1.83804e-26	74.0%	109.383	86	64
Contig833	494	147798153	CAN76144.1	hypothetical protein VITISV_024928 [Vitis vinifera]	1.18985e-12	79.0%	67.3958	49	39
Contig834	333	449463132	XP_004149288.1	PREDICTED: uncharacterized protein LOC101205134 [Cucumis sativus]	8.02041e-17	97.0%	77.411	36	35
Contig835	395	462399798	EMJ05466.1	hypothetical protein PRUPE_ppa001730mg [Prunus persica]	1.0363e-32	93.0%	128.257	64	60
Contig836	481	550338604	ERP60824.1	hypothetical protein POPTR_0005s10860g [Populus trichocarpa]	3.65597e-35	69.0%	132.88	148	103
Contig837	477	462399836	EMJ05504.1	hypothetical protein PRUPE_ppa000161mg [Prunus persica]	1.39257e-41	95.0%	138.658	72	69
Contig838	599	508724841	EOY16738.1	Uncharacterized protein TCM_035619 [Theobroma cacao]	3.71169e-60	70.0%	201.83	221	156
Contig839	385	---NA---	---NA---	---NA---	---NA---	---NA---	---NA---	---NA---	---NA---
Contig840	536	462395080	EMJ00879.1	hypothetical protein PRUPE_ppa000257mg [Prunus persica]	3.67062e-95	91.0%	308.145	174	160
Contig841	483	356541856	XP_003539388.1	PREDICTED: stromal 70 kDa heat shock-related protein, chloroplastic-like [Glycine max]	6.60188e-36	78.0%	135.961	105	82
Contig842	638	462419057	EMJ23320.1	hypothetical protein PRUPE_ppa004636mg [Prunus persica]	3.52039e-61	88.0%	206.838	127	113
Contig843	484	470115094	XP_004293738.1	PREDICTED: uncharacterized protein LOC101308263 [Fragaria vesca subsp. vesca]	1.90323e-10	83.0%	60.077	73	61
Contig844	479	---NA---	---NA---	---NA---	---NA---	---NA---	---NA---	---NA---	---NA---
Contig845	354	---NA---	---NA---	---NA---	---NA---	---NA---	---NA---	---NA---	---NA---
Contig846	226	---NA---	---NA---	---NA---	---NA---	---NA---	---NA---	---NA---	---NA---
Contig847	857	462401286	EMJ06843.1	hypothetical protein PRUPE_ppa009295mg [Prunus persica]	3.37475e-89	84.0%	209.149	145	123
Contig848	1350	557546573	ESR57551.1	hypothetical protein CICLE_v10020382mg [Citrus clementina]	4.11682e-109	69.0%	337.421	360	249
Contig849	437	---NA---	---NA---	---NA---	---NA---	---NA---	---NA---	---NA---	---NA---
Contig850	780	295311664	YP_003587257.1	ribosomal protein S7 [Citrullus lanatus]	3.41644e-66	99.0%	211.075	105	104
Contig851	357	---NA---	---NA---	---NA---	---NA---	---NA---	---NA---	---NA---	---NA---
Contig852	345	544370128	AGW21595.1	ABC transporter, partial [Glycine max]	6.27882e-37	86.0%	130.954	105	91
Contig853	867	---NA---	---NA---	---NA---	---NA---	---NA---	---NA---	---NA---	---NA---
Contig854	384	462415485	EMJ20222.1	hypothetical protein PRUPE_ppa004393mg [Prunus persica]	9.35189e-20	70.0%	76.6406	62	44
Contig855	419	508709171	EOY01068.1	Dynein light chain type 1 family protein [Theobroma cacao]	4.238e-19	91.0%	81.6481	62	57
Contig856	516	---NA---	---NA---	---NA---	---NA---	---NA---	---NA---	---NA---	---NA---
Contig857	339	358248524	NP_001239896.1	uncharacterized protein LOC100801586 [Glycine max]	3.04993e-28	93.0%	107.071	58	54
Contig858	744	76782198	ABA54869.1	putative 5-enolpyruvylshikimate 3-phosphate synthase [Fagus sylvatica]	3.26835e-106	99.0%	224.557	125	124
Contig859	554	508773804	EOY21060.1	Zinc finger protein-related isoform 3 [Theobroma cacao]	2.71933e-83	81.0%	149.058	88	72
Contig860	316	470120606	XP_004296390.1	PREDICTED: splicing factor U2AF 50 kDa subunit-like [Fragaria vesca subsp. vesca]	9.7869e-14	56.0%	72.4034	101	57
Contig861	383	557532674	ESR43857.1	hypothetical protein CICLE_v10011367mg [Citrus clementina]	4.78506e-34	85.0%	130.183	78	67
Contig862	562	462419716	EMJ23979.1	hypothetical protein PRUPE_ppa006602mg [Prunus persica]	1.43947e-111	97.0%	332.798	167	162
Contig863	304	171452368	BAG15875.1	WRKY transcription factor [Bruguiera gymnorhiza]	4.75787e-22	76.0%	93.5893	67	51
Contig864	387	462398590	EMJ04258.1	hypothetical protein PRUPE_ppa000098mg [Prunus persica]	1.02398e-42	90.0%	121.324	72	65
Contig865	332	225453590	XP_002263621.1	PREDICTED: probable S-acyltransferase At4g00840 isoform 1 [Vitis vinifera]	8.61179e-28	88.0%	110.153	78	69
Contig866	555	470133799	XP_004302747.1	PREDICTED: uncharacterized protein LOC101295827 [Fragaria vesca subsp. vesca]	1.13939e-35	83.0%	120.168	79	66
Contig867	299	255548830	XP_002515471.1	heat shock protein 70 (HSP70)-interacting protein, putative [Ricinus communis]	4.58626e-41	92.0%	149.828	81	75
Contig868	753	502131168	XP_004500898.1	PREDICTED: enoyl-CoA hydratase 2, peroxisomal-like [Cicer arietinum]	2.50562e-62	89.0%	187.578	119	106
Contig869	562	508783312	EOY30568.1	LRR receptor serine/threonine-protein kinase, putative isoform 4 [Theobroma cacao]	5.44554e-51	68.0%	180.644	158	108
Contig870	579	255550217	XP_002516159.1	pentatricopeptide repeat-containing protein, putative [Ricinus communis]	3.73321e-54	94.0%	193.356	97	92
Contig871	560	462415059	EMJ19796.1	hypothetical protein PRUPE_ppa013339mg [Prunus persica]	1.46565e-29	72.0%	113.235	127	92
Contig872	531	557539134	ESR50178.1	hypothetical protein CICLE_v10031078mg [Citrus clementina]	1.02743e-45	92.0%	139.428	89	82
Contig873	320	508776813	EOY24069.1	Phosphoribosyltransferase family protein [Theobroma cacao]	1.10496e-40	94.0%	103.219	70	66
Contig874	531	225424719	XP_002265302.1	PREDICTED: threonyl-tRNA synthetase, mitochondrial [Vitis vinifera]	4.85492e-62	88.0%	148.288	77	68
Contig875	483	5302775	CAB46053.1	hypothetical protein [Arabidopsis thaliana]	4.04364e-43	91.0%	116.316	57	52
Contig876	954	508713189	EOY05086.1	Tetratricopeptide repeat (TPR)-like superfamily protein isoform 1 [Theobroma cacao]	0	94.0%	589.341	314	298
Contig877	480	224098368	XP_002311158.1	predicted protein [Populus trichocarpa]	4.07111e-31	98.0%	114.39	56	55
Contig878	403	561035365	ESW33895.1	hypothetical protein PHAVU_001G107100g [Phaseolus vulgaris]	2.46165e-32	73.0%	127.487	105	77
Contig879	354	557108715	ESQ49022.1	hypothetical protein EUTSA_v10020197mg [Eutrema salsugineum]	1.31758e-52	86.0%	182.185	121	105
Contig880	317	---NA---	---NA---	---NA---	---NA---	---NA---	---NA---	---NA---	---NA---
Contig881	553	557547658	ESR58636.1	hypothetical protein CICLE_v10021501mg [Citrus clementina]	3.27318e-93	85.0%	281.952	191	164
Contig882	418	470125396	XP_004298688.1	PREDICTED: primary amine oxidase-like [Fragaria vesca subsp. vesca]	2.00192e-40	63.0%	149.828	141	90
Contig883	231	557538476	ESR49520.1	hypothetical protein CICLE_v10032201mg [Citrus clementina]	2.68893e-42	94.0%	147.132	76	72
Contig884	684	557532469	ESR43652.1	hypothetical protein CICLE_v10011657mg [Citrus clementina]	1.65622e-98	92.0%	302.368	184	171
Contig885	381	508716255	EOY08152.1	Starch branching enzyme 2.1 isoform 4 [Theobroma cacao]	6.96031e-31	81.0%	121.709	76	62
Contig886	396	462415371	EMJ20108.1	hypothetical protein PRUPE_ppa000626mg [Prunus persica]	8.89347e-50	86.0%	111.694	74	64
Contig887	409	449519150	XP_004166598.1	PREDICTED: 5'-3' exoribonuclease 3-like [Cucumis sativus]	2.55269e-69	85.0%	226.868	135	116
Contig888	781	296087321	CBI33695.3	unnamed protein product [Vitis vinifera]	2.69957e-139	97.0%	417.927	213	207
Contig889	665	462417936	EMJ22501.1	hypothetical protein PRUPE_ppa001870mg [Prunus persica]	3.27939e-125	90.0%	380.178	221	201
Contig890	398	508782599	EOY29855.1	Gamma vacuolar processing enzyme [Theobroma cacao]	7.21205e-54	95.0%	174.096	90	86
Contig891	1221	550335479	ERP58804.1	hypothetical protein POPTR_0006s04870g [Populus trichocarpa]	9.60975e-138	95.0%	419.853	219	210
Contig892	593	508776902	EOY24158.1	Serine/threonine-protein kinase SAPK3 isoform 1 [Theobroma cacao]	7.47114e-86	90.0%	265.774	166	151
Contig893	517	---NA---	---NA---	---NA---	---NA---	---NA---	---NA---	---NA---	---NA---
Contig894	728	---NA---	---NA---	---NA---	---NA---	---NA---	---NA---	---NA---	---NA---
Contig895	429	225437922	XP_002268232.1	PREDICTED: ribokinase [Vitis vinifera]	6.06871e-61	91.0%	199.904	128	117
Contig896	351	224075096	XP_002304555.1	predicted protein [Populus trichocarpa]	2.96788e-26	97.0%	98.9821	49	48
Contig897	343	502092144	XP_004489722.1	PREDICTED: uncharacterized deoxyribonuclease sll1786-like [Cicer arietinum]	3.62931e-32	73.0%	122.094	109	80
Contig898	683	550332054	ERP57178.1	hypothetical protein POPTR_0008s00270g [Populus trichocarpa]	5.42141e-109	93.0%	338.961	203	189
Contig899	471	110739265	BAF01546.1	heat shock like protein [Arabidopsis thaliana]	1.86076e-81	95.0%	251.521	134	128
Contig900	358	462403352	EMJ08909.1	hypothetical protein PRUPE_ppa025319mg [Prunus persica]	5.11132e-25	66.0%	100.138	106	71
Contig901	229	351721824	NP_001235175.1	dynamin-related protein 12A [Glycine max]	8.8682e-22	97.0%	73.1738	35	34
Contig902	885	147853856	CAN83805.1	hypothetical protein VITISV_015738 [Vitis vinifera]	5.56262e-74	64.0%	236.884	278	178
Contig903	323	---NA---	---NA---	---NA---	---NA---	---NA---	---NA---	---NA---	---NA---
Contig904	327	297744202	CBI37172.3	unnamed protein product [Vitis vinifera]	2.13202e-68	98.0%	219.55	109	107
Contig905	610	462411048	EMJ16097.1	hypothetical protein PRUPE_ppa000102mg [Prunus persica]	1.62505e-88	80.0%	292.738	211	169
Contig906	362	297744682	CBI37944.3	unnamed protein product [Vitis vinifera]	1.34645e-14	66.0%	75.8702	96	64
Contig907	367	---NA---	---NA---	---NA---	---NA---	---NA---	---NA---	---NA---	---NA---
Contig908	364	356575470	XP_003555863.1	PREDICTED: uncharacterized protein LOC100797260 [Glycine max]	3.03807e-25	82.0%	103.605	78	64
Contig909	508	462403982	EMJ09539.1	hypothetical protein PRUPE_ppa002062mg [Prunus persica]	1.47765e-67	81.0%	209.534	137	111
Contig910	344	470120846	XP_004296498.1	PREDICTED: transcription factor bHLH35-like [Fragaria vesca subsp. vesca]	3.21121e-22	96.0%	93.9745	52	50
Contig911	340	---NA---	---NA---	---NA---	---NA---	---NA---	---NA---	---NA---	---NA---
Contig912	499	297739847	CBI30029.3	unnamed protein product [Vitis vinifera]	1.33957e-76	84.0%	256.529	154	130
Contig913	403	---NA---	---NA---	---NA---	---NA---	---NA---	---NA---	---NA---	---NA---
Contig914	329	462419241	EMJ23504.1	hypothetical protein PRUPE_ppa003927mg [Prunus persica]	4.73692e-16	71.0%	79.337	64	46
Contig915	463	---NA---	---NA---	---NA---	---NA---	---NA---	---NA---	---NA---	---NA---
Contig916	249	---NA---	---NA---	---NA---	---NA---	---NA---	---NA---	---NA---	---NA---
Contig917	359	112821178	BAF03219.1	hypothetical protein [Hordeum vulgare]	8.19547e-17	73.0%	78.9518	63	46
Contig918	385	22770338	AAN04610.1	photosystem II CP43 protein [Utricularia pubescens]	4.31566e-53	98.0%	171.4	85	84
Contig919	525	508774250	EOY21506.1	Annexin 5 isoform 4, partial [Theobroma cacao]	2.03296e-38	78.0%	113.62	80	63
Contig920	665	408900627	AFU95083.1	PsaB, partial (chloroplast) [Irvingia malayana]	3.79994e-33	60.0%	132.88	164	100
Contig921	802	462409812	EMJ15146.1	hypothetical protein PRUPE_ppa003574mg [Prunus persica]	2.12301e-47	64.0%	145.591	168	109
Contig922	411	255552912	XP_002517499.1	60S ribosomal protein L30, putative [Ricinus communis]	8.50729e-24	97.0%	96.2857	45	44
Contig923	716	557523605	ESR34972.1	hypothetical protein CICLE_v10006225mg [Citrus clementina]	5.22999e-81	100.0%	246.899	122	122
Contig924	571	224091686	XP_002309328.1	predicted protein [Populus trichocarpa]	1.35214e-103	96.0%	305.449	156	150
Contig925	638	147820741	CAN69641.1	hypothetical protein VITISV_028569 [Vitis vinifera]	1.02441e-38	76.0%	137.887	117	90
Contig926	395	---NA---	---NA---	---NA---	---NA---	---NA---	---NA---	---NA---	---NA---
Contig927	918	462407588	EMJ12922.1	hypothetical protein PRUPE_ppa006010mg [Prunus persica]	1.56926e-103	96.0%	318.161	175	169
Contig928	350	297737049	CBI26250.3	unnamed protein product [Vitis vinifera]	1.78964e-29	90.0%	113.235	66	60
Contig929	999	225435024	XP_002284215.1	PREDICTED: RNA and export factor-binding protein 2 [Vitis vinifera]	1.9355e-55	90.0%	152.525	83	75
Contig930	553	462405045	EMJ10509.1	hypothetical protein PRUPE_ppa008104mg [Prunus persica]	2.20268e-116	95.0%	343.199	173	165
Contig931	661	462411055	EMJ16104.1	hypothetical protein PRUPE_ppa000399mg [Prunus persica]	1.239e-21	78.0%	100.138	71	56
Contig932	692	462418727	EMJ22990.1	hypothetical protein PRUPE_ppa003919mg [Prunus persica]	3.92683e-66	78.0%	221.476	163	128
Contig933	456	508787045	EOY34301.1	Ethylene insensitive 3 family protein [Theobroma cacao]	1.4243e-37	80.0%	141.354	117	94
Contig934	449	297743696	CBI36579.3	unnamed protein product [Vitis vinifera]	3.12114e-55	83.0%	159.844	111	93
Contig935	279	557554282	ESR64296.1	hypothetical protein CICLE_v10008958mg [Citrus clementina]	7.95086e-08	80.0%	52.7582	46	37
Contig936	459	---NA---	---NA---	---NA---	---NA---	---NA---	---NA---	---NA---	---NA---
Contig937	336	297744441	CBI37703.3	unnamed protein product [Vitis vinifera]	7.10973e-54	98.0%	137.887	62	61
Contig938	357	359482442	XP_002271263.2	PREDICTED: uncharacterized protein LOC100254952 [Vitis vinifera]	3.44233e-70	93.0%	236.498	120	112
Contig939	280	---NA---	---NA---	---NA---	---NA---	---NA---	---NA---	---NA---	---NA---
Contig940	203	---NA---	---NA---	---NA---	---NA---	---NA---	---NA---	---NA---	---NA---
Contig941	593	508784857	EOY32113.1	Autoinhibited Ca(2+)-ATPase 10 isoform 1 [Theobroma cacao]	2.13483e-51	76.0%	184.882	142	108
Contig942	487	557541858	ESR52836.1	hypothetical protein CICLE_v10022900mg [Citrus clementina]	2.41063e-24	96.0%	96.6709	50	48
Contig943	454	462422055	EMJ26318.1	hypothetical protein PRUPE_ppa002624mg [Prunus persica]	4.33552e-54	88.0%	165.622	107	95
Contig944	518	356535200	XP_003536136.1	PREDICTED: uncharacterized protein LOC100789833 [Glycine max]	2.38352e-49	70.0%	174.866	174	122
Contig945	241	255647905	ACU24411.1	unknown [Glycine max]	1.51897e-09	86.0%	55.4546	36	31
Contig946	824	470104284	XP_004288538.1	PREDICTED: pentatricopeptide repeat-containing protein At2g31400, chloroplastic-like [Fragaria vesca subsp. vesca]	2.26002e-159	92.0%	474.167	274	253
Contig947	509	---NA---	---NA---	---NA---	---NA---	---NA---	---NA---	---NA---	---NA---
Contig948	441	28300299	AAO37645.1	NBS-LRR resistance protein RGH1 [Manihot esculenta]	3.64381e-33	74.0%	124.02	109	81
Contig949	655	255580016	XP_002530842.1	dihydropyrimidinase, putative [Ricinus communis]	3.66485e-142	96.0%	416.001	218	210
Contig950	602	296086875	CBI33042.3	unnamed protein product [Vitis vinifera]	1.75366e-105	99.0%	324.709	200	199
Contig951	671	255555253	XP_002518663.1	U520, putative [Ricinus communis]	8.3199e-109	88.0%	350.903	207	184
Contig952	549	255553169	XP_002517627.1	conserved hypothetical protein [Ricinus communis]	3.51112e-19	73.0%	63.1586	78	57
Contig953	642	508724815	EOY16712.1	Duplicated homeodomain-like superfamily protein, putative [Theobroma cacao]	1.17531e-55	73.0%	193.356	154	113
Contig954	292	508775386	EOY22642.1	MEI2-like 4, putative isoform 1 [Theobroma cacao]	1.39972e-41	89.0%	148.673	85	76
Contig955	470	460398045	XP_004244575.1	PREDICTED: lipid transfer-like protein VAS-like [Solanum lycopersicum]	1.23588e-16	69.0%	78.9518	69	48
Contig956	350	---NA---	---NA---	---NA---	---NA---	---NA---	---NA---	---NA---	---NA---
Contig957	449	557089041	ESQ29821.1	hypothetical protein EUTSA_v10023239mg [Eutrema salsugineum]	2.9379e-55	61.0%	192.971	174	107
Contig958	322	255563158	XP_002522583.1	conserved hypothetical protein [Ricinus communis]	3.48898e-62	98.0%	195.667	91	90
Contig959	749	462396791	EMJ02590.1	hypothetical protein PRUPE_ppa007924mg [Prunus persica]	6.64138e-72	94.0%	216.853	177	168
Contig960	290	470128717	XP_004300282.1	PREDICTED: expansin-like B1-like [Fragaria vesca subsp. vesca]	7.1818e-39	95.0%	118.627	60	57
Contig961	643	356548148	XP_003542465.1	PREDICTED: uncharacterized protein LOC100808999 [Glycine max]	5.46352e-63	92.0%	216.853	116	107
Contig962	350	255573803	XP_002527821.1	sugar transporter, putative [Ricinus communis]	4.58631e-17	79.0%	82.4185	68	54
Contig963	303	462406099	EMJ11563.1	hypothetical protein PRUPE_ppa001510mg [Prunus persica]	1.47316e-09	57.0%	60.4622	107	61
Contig964	323	---NA---	---NA---	---NA---	---NA---	---NA---	---NA---	---NA---	---NA---
Contig965	337	309951535	ADO95193.1	farnesyl diphosphate synthase [Catharanthus roseus]	7.43094e-64	97.0%	205.297	103	100
Contig966	514	508787404	EOY34660.1	Translocon at the inner envelope membrane of chloroplasts 110 isoform 1 [Theobroma cacao]	1.18389e-58	95.0%	134.035	103	98
Contig967	804	462424277	EMJ28540.1	hypothetical protein PRUPE_ppa015533mg, partial [Prunus persica]	8.62716e-126	82.0%	376.326	268	221
Contig968	493	---NA---	---NA---	---NA---	---NA---	---NA---	---NA---	---NA---	---NA---
Contig969	306	550344580	EEE80275.2	hypothetical protein POPTR_0002s08710g [Populus trichocarpa]	1.45759e-27	88.0%	105.916	61	54
Contig970	645	462407981	EMJ13315.1	hypothetical protein PRUPE_ppa011998mg [Prunus persica]	9.02865e-59	79.0%	191.815	131	104
Contig971	590	---NA---	---NA---	---NA---	---NA---	---NA---	---NA---	---NA---	---NA---
Contig972	830	462406653	EMJ12117.1	hypothetical protein PRUPE_ppa000004mg [Prunus persica]	4.17373e-89	82.0%	171.014	110	91
Contig973	444	557537455	ESR48573.1	hypothetical protein CICLE_v10001231mg [Citrus clementina]	2.67156e-57	97.0%	189.119	102	99
Contig974	486	255583365	XP_002532443.1	UDP-glucosyltransferase, putative [Ricinus communis]	1.47149e-50	74.0%	130.183	103	77
Contig975	404	462417370	EMJ22107.1	hypothetical protein PRUPE_ppa000743mg [Prunus persica]	9.30015e-23	88.0%	88.5817	50	44
Contig976	350	---NA---	---NA---	---NA---	---NA---	---NA---	---NA---	---NA---	---NA---
Contig977	333	319718091	ADV59347.1	GAGA-binding transcriptional activator [Populus trichocarpa]	2.42447e-28	93.0%	84.7297	45	42
Contig978	368	557541216	ESR52260.1	hypothetical protein CICLE_v10030476mg [Citrus clementina]	1.02004e-39	94.0%	111.309	56	53
Contig979	666	462414779	EMJ19516.1	hypothetical protein PRUPE_ppa010981mg [Prunus persica]	1.37543e-68	80.0%	218.394	168	136
Contig980	692	502126081	XP_004499172.1	PREDICTED: proteasome subunit alpha type-1-B-like [Cicer arietinum]	1.37967e-154	98.0%	439.884	217	213
Contig981	507	399920218	AFP55565.1	TIR-NBS-LRR [Rosa rugosa]	5.67488e-18	67.0%	87.8113	130	88
Contig982	275	224097570	XP_002334601.1	predicted protein [Populus trichocarpa]	6.79997e-12	77.0%	64.3142	49	38
Contig983	668	508700031	EOX91927.1	U-box domain-containing protein kinase family protein, putative [Theobroma cacao]	7.3618e-44	83.0%	124.79	103	86
Contig984	772	449452789	XP_004144141.1	PREDICTED: putative mitochondrial 2-oxoglutarate/malate carrier protein-like [Cucumis sativus]	1.83072e-157	94.0%	447.973	255	240
Contig985	740	508709619	EOY01516.1	6-phosphogluconate dehydrogenase family protein isoform 1 [Theobroma cacao]	2.02812e-121	96.0%	363.614	187	180
Contig986	411	470101658	XP_004287287.1	PREDICTED: topless-related protein 4-like [Fragaria vesca subsp. vesca]	3.79931e-58	92.0%	201.445	127	118
Contig987	445	550334712	EEE91224.2	hypothetical protein POPTR_0007s12170g [Populus trichocarpa]	3.47472e-26	82.0%	110.538	76	63
Contig988	375	508775138	EOY22394.1	Kinase superfamily protein isoform 2 [Theobroma cacao]	4.29339e-39	85.0%	143.665	87	74
Contig989	586	557551533	ESR62162.1	hypothetical protein CICLE_v10014271mg [Citrus clementina]	4.61349e-77	91.0%	183.341	105	96
Contig990	411	462414453	EMJ19190.1	hypothetical protein PRUPE_ppa005611mg [Prunus persica]	3.33885e-44	86.0%	157.532	97	84
Contig991	533	462422704	EMJ26967.1	hypothetical protein PRUPE_ppa007280mg [Prunus persica]	1.18803e-41	78.0%	138.272	130	102
Contig992	451	225434911	XP_002283434.1	PREDICTED: oxysterol-binding protein-related protein 3C [Vitis vinifera]	2.8785e-100	99.0%	304.294	150	149
Contig993	533	508774440	EOY21696.1	H(+)-transporting atpase plant/fungi plasma membrane type [Theobroma cacao]	1.14233e-101	99.0%	327.405	177	176
Contig994	456	557546878	ESR57856.1	hypothetical protein CICLE_v10019765mg [Citrus clementina]	4.05502e-38	95.0%	142.124	72	69
Contig995	466	502084332	XP_004487668.1	PREDICTED: uncharacterized protein LOC101503245 isoform X1 [Cicer arietinum]	1.34388e-67	93.0%	214.157	118	110
Contig996	373	462423182	EMJ27445.1	hypothetical protein PRUPE_ppa017671mg [Prunus persica]	1.48538e-51	81.0%	179.874	120	98
Contig997	432	---NA---	---NA---	---NA---	---NA---	---NA---	---NA---	---NA---	---NA---
Contig998	222	---NA---	---NA---	---NA---	---NA---	---NA---	---NA---	---NA---	---NA---
Contig999	533	561022301	ESW21031.1	hypothetical protein PHAVU_005G035300g [Phaseolus vulgaris]	1.23053e-52	97.0%	150.984	77	75
Contig1000	693	508719596	EOY11493.1	Cell cycle checkpoint control protein family isoform 2 [Theobroma cacao]	1.77337e-113	83.0%	340.887	223	186
Contig1001	429	550326358	EEE96082.2	hypothetical protein POPTR_0012s04220g [Populus trichocarpa]	2.48917e-30	80.0%	114.775	101	81
Contig1002	534	297745547	CBI40712.3	unnamed protein product [Vitis vinifera]	1.17801e-29	80.0%	107.842	67	54
Contig1003	351	470102203	XP_004287547.1	PREDICTED: uncharacterized protein LOC101293712 [Fragaria vesca subsp. vesca]	4.13926e-32	93.0%	121.709	66	62
Contig1004	688	357436965	XP_003588758.1	DEAD-box ATP-dependent RNA helicase [Medicago truncatula]	7.47908e-103	95.0%	214.542	110	105
Contig1005	415	557541510	ESR52488.1	hypothetical protein CICLE_v10019070mg [Citrus clementina]	1.30428e-78	100.0%	179.489	79	79
Contig1006	251	255574909	XP_002528361.1	conserved hypothetical protein [Ricinus communis]	3.31214e-27	80.0%	110.153	83	67
Contig1007	277	---NA---	---NA---	---NA---	---NA---	---NA---	---NA---	---NA---	---NA---
Contig1008	505	356564027	XP_003550258.1	PREDICTED: peroxisome biogenesis factor 10-like [Glycine max]	4.86686e-53	92.0%	181.03	97	90
Contig1009	401	---NA---	---NA---	---NA---	---NA---	---NA---	---NA---	---NA---	---NA---
Contig1010	452	508717401	EOY09298.1	Elongation factor family protein isoform 1 [Theobroma cacao]	9.39671e-74	98.0%	228.024	116	114
Contig1011	479	---NA---	---NA---	---NA---	---NA---	---NA---	---NA---	---NA---	---NA---
Contig1012	605	561011546	ESW10453.1	hypothetical protein PHAVU_009G210800g [Phaseolus vulgaris]	1.57221e-59	83.0%	202.986	137	115
Contig1013	332	462419619	EMJ23882.1	hypothetical protein PRUPE_ppa008630mg [Prunus persica]	4.28662e-59	95.0%	192.586	100	95
Contig1014	406	462417119	EMJ21856.1	hypothetical protein PRUPE_ppa003784mg [Prunus persica]	8.37229e-46	87.0%	147.517	97	85
Contig1015	400	255537813	XP_002509973.1	dynamin, putative [Ricinus communis]	2.01562e-71	94.0%	232.646	126	119
Contig1016	488	470129099	XP_004300465.1	PREDICTED: uncharacterized protein LOC101303332 [Fragaria vesca subsp. vesca]	2.84537e-57	88.0%	197.593	148	131
Contig1017	538	356572106	XP_003554211.1	PREDICTED: nudix hydrolase 23, chloroplastic-like [Glycine max]	5.04214e-30	51.0%	105.916	147	75
Contig1018	211	---NA---	---NA---	---NA---	---NA---	---NA---	---NA---	---NA---	---NA---
Contig1019	397	470109679	XP_004291120.1	PREDICTED: uncharacterized protein LOC101308247 [Fragaria vesca subsp. vesca]	6.47151e-62	87.0%	202.986	132	115
Contig1020	716	449433636	XP_004134603.1	PREDICTED: chlorophyll a-b binding protein of LHCII type I, chloroplastic-like isoform 1 [Cucumis sativus]	5.36146e-75	91.0%	236.884	132	121
Contig1021	454	462398030	EMJ03698.1	hypothetical protein PRUPE_ppa010678mg [Prunus persica]	1.58026e-43	77.0%	151.369	115	89
Contig1022	332	449438841	XP_004137196.1	PREDICTED: 14-3-3-like protein-like [Cucumis sativus]	7.93717e-45	100.0%	154.066	79	79
Contig1023	462	358248282	NP_001239854.1	uncharacterized protein LOC100818986 [Glycine max]	2.02499e-75	87.0%	233.802	140	123
Contig1024	576	296085401	CBI29133.3	unnamed protein product [Vitis vinifera]	3.2571e-94	92.0%	300.056	185	171
Contig1025	373	462397682	EMJ03350.1	hypothetical protein PRUPE_ppa007089mg [Prunus persica]	4.06028e-68	94.0%	218.009	122	115
Contig1026	442	462413836	EMJ18885.1	hypothetical protein PRUPE_ppa001723mg [Prunus persica]	8.78468e-43	95.0%	126.331	67	64
Contig1027	378	157399678	ABV53463.1	pseudo-response regulator 7 [Castanea sativa]	1.70968e-16	75.0%	81.6481	108	81
Contig1028	391	508707956	EOX99852.1	HCP-like superfamily protein with MYND-type zinc finger [Theobroma cacao]	8.59024e-36	78.0%	133.65	124	97
Contig1029	675	255583952	XP_002532723.1	proteasome subunit alpha type, putative [Ricinus communis]	7.26824e-105	98.0%	305.064	153	150
Contig1030	526	149390657	ABR25346.1	40S ribosomal protein S10 [Oryza sativa Indica Group]	8.08581e-14	71.0%	70.8626	87	62
Contig1031	669	356563834	XP_003550163.1	PREDICTED: transcriptional corepressor LEUNIG-like isoform 1 [Glycine max]	1.87029e-56	98.0%	199.134	97	96
Contig1032	324	462399918	EMJ05586.1	hypothetical protein PRUPE_ppa005811mg [Prunus persica]	9.62756e-30	86.0%	116.316	81	70
Contig1033	408	550348432	ERP66258.1	hypothetical protein POPTR_0001s28990g [Populus trichocarpa]	7.06141e-82	96.0%	252.677	125	121
Contig1034	344	462417377	EMJ22114.1	hypothetical protein PRUPE_ppa000445mg [Prunus persica]	2.44863e-33	90.0%	130.183	112	101
Contig1035	438	462407023	EMJ12487.1	hypothetical protein PRUPE_ppa002524mg [Prunus persica]	1.40318e-72	91.0%	237.654	146	133
Contig1036	447	195976673	BAG68575.1	arginine decarboxylase [Prunus persica]	8.84074e-27	78.0%	85.8853	73	57
Contig1037	546	225425242	XP_002268849.1	PREDICTED: auxin response factor 2-like [Vitis vinifera]	9.01844e-51	78.0%	180.259	134	105
Contig1038	685	561015123	ESW13984.1	hypothetical protein PHAVU_008G243200g [Phaseolus vulgaris]	5.39124e-106	83.0%	325.479	214	179
Contig1039	384	449453320	XP_004144406.1	PREDICTED: MOB kinase activator-like 1-like [Cucumis sativus]	1.3669e-72	92.0%	224.172	116	107
Contig1040	438	557523039	ESR34406.1	hypothetical protein CICLE_v100041522mg, partial [Citrus clementina]	3.99976e-12	67.0%	65.4698	73	49
Contig1041	375	224116734	XP_002331864.1	predicted protein [Populus trichocarpa]	7.0739e-34	100.0%	108.612	57	57
Contig1042	461	470115165	XP_004293773.1	PREDICTED: potassium transporter 11-like [Fragaria vesca subsp. vesca]	1.00685e-80	96.0%	261.922	153	147
Contig1043	475	255552798	XP_002517442.1	ATP binding protein, putative [Ricinus communis]	9.42042e-56	90.0%	188.348	124	112
Contig1044	443	356511482	XP_003524455.1	PREDICTED: aminopeptidase N-like [Glycine max]	5.14475e-63	88.0%	148.288	87	77
Contig1045	325	---NA---	---NA---	---NA---	---NA---	---NA---	---NA---	---NA---	---NA---
Contig1046	433	462418901	EMJ23164.1	hypothetical protein PRUPE_ppa002000mg [Prunus persica]	2.85378e-25	73.0%	69.3218	60	44
Contig1047	525	462398113	EMJ03781.1	hypothetical protein PRUPE_ppa011566mg [Prunus persica]	2.63851e-91	88.0%	273.863	170	151
Contig1048	412	---NA---	---NA---	---NA---	---NA---	---NA---	---NA---	---NA---	---NA---
Contig1049	514	462399836	EMJ05504.1	hypothetical protein PRUPE_ppa000161mg [Prunus persica]	5.44609e-94	98.0%	305.834	149	147
Contig1050	350	357488215	XP_003614395.1	hypothetical protein MTR_5g051140 [Medicago truncatula]	4.60046e-10	64.0%	49.6766	45	29
Contig1051	483	224134050	XP_002327743.1	3-dehydroquinate synthase [Populus trichocarpa]	6.92206e-90	96.0%	275.404	145	140
Contig1052	514	462404069	EMJ09626.1	hypothetical protein PRUPE_ppa000664mg [Prunus persica]	6.85259e-37	73.0%	142.51	146	107
Contig1053	373	470123051	XP_004297550.1	PREDICTED: 4-coumarate--CoA ligase-like 9-like [Fragaria vesca subsp. vesca]	3.17742e-37	84.0%	130.954	89	75
Contig1054	224	462411157	EMJ16206.1	hypothetical protein PRUPE_ppa002473mg [Prunus persica]	1.86016e-16	83.0%	74.3294	43	36
Contig1055	585	557548405	ESR59034.1	hypothetical protein CICLE_v10014277mg [Citrus clementina]	1.74812e-58	93.0%	202.986	120	112
Contig1056	520	255583557	XP_002532535.1	lupus la ribonucleoprotein, putative [Ricinus communis]	5.20044e-31	88.0%	90.5077	54	48
Contig1057	408	---NA---	---NA---	---NA---	---NA---	---NA---	---NA---	---NA---	---NA---
Contig1058	382	470142746	XP_004307059.1	PREDICTED: uncharacterized protein LOC101313350 [Fragaria vesca subsp. vesca]	1.7908e-48	85.0%	133.65	78	67
Contig1059	543	357469713	XP_003605141.1	Transketolase [Medicago truncatula]	4.43409e-43	93.0%	139.428	72	67
Contig1060	209	508778016	EOY25272.1	Phosphoribulokinase [Theobroma cacao]	3.08219e-12	85.0%	66.2402	42	36
Contig1061	723	502114773	XP_004495047.1	PREDICTED: alcohol dehydrogenase class-3-like [Cicer arietinum]	1.08927e-64	96.0%	118.627	60	58
Contig1062	712	255555917	XP_002518994.1	DNA-binding protein EMBP-1, putative [Ricinus communis]	1.24083e-79	90.0%	253.062	152	138
Contig1063	547	224105715	XP_002313909.1	predicted protein [Populus trichocarpa]	1.15295e-119	98.0%	360.918	182	179
Contig1064	468	462406064	EMJ11528.1	hypothetical protein PRUPE_ppa002049mg [Prunus persica]	4.43126e-74	92.0%	243.047	152	140
Contig1065	352	444327361	AGE00987.1	delta-1-pyrroline-5-carboxylate synthetase [Morus alba]	4.57232e-38	96.0%	140.584	77	74
Contig1066	443	462418862	EMJ23125.1	hypothetical protein PRUPE_ppa000052mg [Prunus persica]	2.27641e-26	59.0%	111.694	142	84
Contig1067	385	225459268	XP_002285779.1	PREDICTED: UDP-glycosyltransferase 85A1 [Vitis vinifera]	8.6279e-38	84.0%	124.405	82	69
Contig1068	544	557521917	ESR33284.1	hypothetical protein CICLE_v10005714mg [Citrus clementina]	1.78504e-92	92.0%	278.485	147	136
Contig1069	546	508702405	EOX94301.1	Multidrug resistance-associated protein 5 isoform 2 [Theobroma cacao]	5.68999e-91	94.0%	297.36	153	145
Contig1070	277	---NA---	---NA---	---NA---	---NA---	---NA---	---NA---	---NA---	---NA---
Contig1071	810	502156777	XP_004510641.1	PREDICTED: arginine/serine-rich-splicing factor RSP31-like isoform X2 [Cicer arietinum]	4.17096e-72	89.0%	229.565	140	125
Contig1072	599	514800734	XP_004975287.1	PREDICTED: probable aldo-keto reductase 2-like [Setaria italica]	2.43429e-126	92.0%	369.007	199	184
Contig1073	278	462401319	EMJ06876.1	hypothetical protein PRUPE_ppa009604mg [Prunus persica]	4.37465e-29	97.0%	85.8853	38	37
Contig1074	355	357492397	XP_003616487.1	Metallocarboxypeptidase inhibitor [Medicago truncatula]	1.89762e-08	68.0%	48.9062	47	32
Contig1075	304	---NA---	---NA---	---NA---	---NA---	---NA---	---NA---	---NA---	---NA---
Contig1076	910	470140559	XP_004306007.1	PREDICTED: formimidoyltransferase-cyclodeaminase-like [Fragaria vesca subsp. vesca]	1.67238e-85	75.0%	272.707	211	160
Contig1077	268	195976596	BAG68527.1	katanin p60 [Vigna angularis]	3.00683e-57	100.0%	184.882	89	89
Contig1078	867	508710368	EOY02265.1	Uncharacterized protein TCM_016791 [Theobroma cacao]	1.29644e-23	81.0%	102.449	71	58
Contig1079	425	508782948	EOY30204.1	Integrase-type DNA-binding superfamily protein, putative [Theobroma cacao]	1.4528e-33	87.0%	122.865	82	72
Contig1080	546	302142027	CBI19230.3	unnamed protein product [Vitis vinifera]	2.05808e-64	92.0%	215.312	117	108
Contig1081	565	224102601	XP_002312743.1	predicted protein [Populus trichocarpa]	3.07306e-68	84.0%	180.259	151	127
Contig1082	1538	462404842	EMJ10306.1	hypothetical protein PRUPE_ppa005324mg [Prunus persica]	0	97.0%	468.003	240	233
Contig1083	340	255551965	XP_002517027.1	conserved hypothetical protein [Ricinus communis]	1.52809e-27	93.0%	103.605	73	68
Contig1084	737	561032575	ESW31154.1	hypothetical protein PHAVU_002G214000g [Phaseolus vulgaris]	1.50189e-39	87.0%	141.739	94	82
Contig1085	303	462419042	EMJ23305.1	hypothetical protein PRUPE_ppa009603mg [Prunus persica]	5.73518e-27	97.0%	75.8702	41	40
Contig1086	286	449434851	XP_004135209.1	PREDICTED: probable beta-1,3-galactosyltransferase 19-like [Cucumis sativus]	1.06044e-45	89.0%	161.77	99	89
Contig1087	371	388490798	AFK33465.1	unknown [Lotus japonicus]	1.38399e-81	98.0%	244.588	121	119
Contig1088	484	225435969	XP_002270683.1	PREDICTED: SNF1-related protein kinase regulatory subunit beta-1 [Vitis vinifera]	1.23422e-50	73.0%	171.785	156	114
Contig1089	381	255577479	XP_002529618.1	hydrolase, hydrolyzing O-glycosyl compounds, putative [Ricinus communis]	1.71478e-58	93.0%	199.134	101	94
Contig1090	227	---NA---	---NA---	---NA---	---NA---	---NA---	---NA---	---NA---	---NA---
Contig1091	524	462423962	EMJ28225.1	hypothetical protein PRUPE_ppa000794mg [Prunus persica]	5.56861e-49	67.0%	176.792	176	119
Contig1092	352	217073840	ACJ85280.1	unknown [Medicago truncatula]	4.44003e-58	96.0%	187.578	99	96
Contig1093	509	449469076	XP_004152247.1	PREDICTED: magnesium/proton exchanger-like [Cucumis sativus]	3.65672e-26	91.0%	93.5893	70	64
Contig1094	588	---NA---	---NA---	---NA---	---NA---	---NA---	---NA---	---NA---	---NA---
Contig1095	381	224122412	XP_002318827.1	predicted protein [Populus trichocarpa]	5.91025e-49	90.0%	163.696	88	80
Contig1096	595	224085031	XP_002307466.1	predicted protein [Populus trichocarpa]	1.52052e-19	59.0%	68.9366	89	53
Contig1097	300	---NA---	---NA---	---NA---	---NA---	---NA---	---NA---	---NA---	---NA---
Contig1098	796	462394195	EMJ00099.1	hypothetical protein PRUPE_ppa004117mg [Prunus persica]	4.86515e-82	87.0%	183.341	109	95
Contig1099	606	462422982	EMJ27245.1	hypothetical protein PRUPE_ppa013140mg [Prunus persica]	1.465e-34	76.0%	121.709	94	72
Contig1100	411	---NA---	---NA---	---NA---	---NA---	---NA---	---NA---	---NA---	---NA---
Contig1101	711	224126289	XP_002329518.1	predicted protein [Populus trichocarpa]	5.92495e-20	54.0%	61.6178	157	85
Contig1102	850	449482860	XP_004156425.1	PREDICTED: mitochondrial Rho GTPase 1-like [Cucumis sativus]	3.54542e-128	95.0%	276.944	149	142
Contig1103	868	462401283	EMJ06840.1	hypothetical protein PRUPE_ppa009267mg [Prunus persica]	1.26365e-163	90.0%	465.692	261	235
Contig1104	651	470121043	XP_004296594.1	PREDICTED: putative calcium-transporting ATPase 13, plasma membrane-type-like [Fragaria vesca subsp. vesca]	2.206e-81	88.0%	249.98	163	144
Contig1105	920	557554500	ESR64514.1	hypothetical protein CICLE_v10007810mg [Citrus clementina]	0	97.0%	561.992	287	281
Contig1106	705	462398590	EMJ04258.1	hypothetical protein PRUPE_ppa000098mg [Prunus persica]	2.95101e-105	94.0%	209.534	131	124
Contig1107	622	561015266	ESW14127.1	hypothetical protein PHAVU_008G255400g [Phaseolus vulgaris]	2.27269e-107	96.0%	256.914	132	128
Contig1108	627	297737944	CBI27145.3	unnamed protein product [Vitis vinifera]	5.78401e-57	96.0%	184.111	100	96
Contig1109	653	---NA---	---NA---	---NA---	---NA---	---NA---	---NA---	---NA---	---NA---
Contig1110	736	508720460	EOY12357.1	Cysteine-type peptidase, putative [Theobroma cacao]	4.95017e-101	97.0%	207.994	104	101
Contig1111	720	557541216	ESR52260.1	hypothetical protein CICLE_v10030476mg [Citrus clementina]	4.43163e-68	65.0%	236.113	256	168
Contig1112	601	462396688	EMJ02487.1	hypothetical protein PRUPE_ppa008608mg [Prunus persica]	4.10013e-22	72.0%	84.3445	66	48
Contig1113	580	255642437	ACU21482.1	unknown [Glycine max]	5.42484e-88	78.0%	268.47	192	151
Contig1114	371	449520249	XP_004167146.1	PREDICTED: proline-rich receptor-like protein kinase PERK1-like [Cucumis sativus]	1.70869e-54	94.0%	187.578	102	96
Contig1115	989	449529776	XP_004171874.1	PREDICTED: LOW QUALITY PROTEIN: sugar carrier protein C-like [Cucumis sativus]	2.64564e-137	93.0%	242.276	137	128
Contig1116	463	62996376	CAH60860.1	arginine decarboxylase [Populus nigra]	1.22014e-33	83.0%	123.635	99	83
Contig1117	675	470103856	XP_004288343.1	PREDICTED: S-adenosylmethionine synthase 2-like isoform 2 [Fragaria vesca subsp. vesca]	8.25327e-120	98.0%	353.984	172	170
Contig1118	293	462411880	EMJ16929.1	hypothetical protein PRUPE_ppa009069mg [Prunus persica]	2.05493e-47	100.0%	130.568	61	61
Contig1119	682	462395081	EMJ00880.1	hypothetical protein PRUPE_ppa000261mg [Prunus persica]	9.0909e-54	80.0%	193.741	142	115
Contig1120	716	462403101	EMJ08658.1	hypothetical protein PRUPE_ppa005750mg [Prunus persica]	1.91466e-46	87.0%	167.548	98	86
Contig1121	596	502117649	XP_004495890.1	PREDICTED: probable pre-mRNA-splicing factor ATP-dependent RNA helicase-like [Cicer arietinum]	1.18963e-78	95.0%	197.593	100	95
Contig1122	555	470121841	XP_004296965.1	PREDICTED: probable acyl-activating enzyme 16, chloroplastic-like [Fragaria vesca subsp. vesca]	9.86414e-63	88.0%	213.772	137	121
Contig1123	469	225425619	XP_002270485.1	PREDICTED: alpha-glucan water dikinase, chloroplastic [Vitis vinifera]	1.41835e-72	83.0%	244.202	156	130
Contig1124	696	508726055	EOY17952.1	WAS/WASL-interacting protein family member 2, putative isoform 2 [Theobroma cacao]	4.17367e-49	71.0%	172.17	213	153
Contig1125	490	470145306	XP_004308282.1	PREDICTED: L-gulono-1,4-lactone dehydrogenase-like [Fragaria vesca subsp. vesca]	7.78522e-36	86.0%	129.028	74	64
Contig1126	654	372864100	AEX99755.1	methionine sulfoxide reductase [Morus alba var. multicaulis]	4.22976e-123	95.0%	355.91	185	176
Contig1127	739	449462912	XP_004149179.1	PREDICTED: mitochondrial-processing peptidase subunit alpha-like [Cucumis sativus]	6.123e-126	95.0%	375.555	245	234
Contig1128	770	462405032	EMJ10496.1	hypothetical protein PRUPE_ppa007789mg [Prunus persica]	5.26487e-108	88.0%	325.094	202	178
Contig1129	383	462404232	EMJ09789.1	hypothetical protein PRUPE_ppa022924mg, partial [Prunus persica]	2.76091e-30	93.0%	113.62	79	74
Contig1130	701	255541158	XP_002511643.1	conserved hypothetical protein [Ricinus communis]	6.34994e-101	86.0%	302.753	229	197
Contig1131	637	508704881	EOX96777.1	Citrate synthase family protein [Theobroma cacao]	4.55195e-116	94.0%	347.821	210	198
Contig1132	716	225439671	XP_002270753.1	PREDICTED: serine/threonine-protein kinase HT1-like [Vitis vinifera]	9.37678e-131	88.0%	382.874	235	209
Contig1133	625	462422614	EMJ26877.1	hypothetical protein PRUPE_ppa002827mg [Prunus persica]	4.89386e-75	87.0%	159.844	101	88
Contig1134	822	359475517	XP_002272975.2	PREDICTED: DUF21 domain-containing protein At2g14520-like [Vitis vinifera]	8.09588e-75	94.0%	159.073	87	82
Contig1135	584	557544585	ESR55563.1	hypothetical protein CICLE_v10019362mg [Citrus clementina]	2.36616e-113	93.0%	344.354	194	182
Contig1136	619	470102239	XP_004287563.1	PREDICTED: WD repeat-containing protein 53-like [Fragaria vesca subsp. vesca]	3.74039e-65	81.0%	162.54	123	100
Contig1137	564	508724567	EOY16464.1	S-adenosyl-L-methionine-dependent methyltransferases superfamily protein [Theobroma cacao]	4.25244e-71	93.0%	235.728	129	120
Contig1138	646	462407420	EMJ12754.1	hypothetical protein PRUPE_ppa004136mg [Prunus persica]	2.96998e-55	74.0%	164.851	143	106
Contig1139	720	443680320	AFF18844.2	gamma-glutamylcysteine synthetase [Dimocarpus longan]	6.70378e-58	92.0%	199.519	109	101
Contig1140	919	255577618	XP_002529686.1	Minor histocompatibility antigen H13, putative [Ricinus communis]	1.46469e-156	85.0%	457.603	306	261
Contig1141	1093	557550148	ESR60777.1	hypothetical protein CICLE_v10014373mg [Citrus clementina]	0	97.0%	565.074	304	297
Contig1142	1453	225456806	XP_002278000.1	PREDICTED: adenosylhomocysteinase-like isoform 1 [Vitis vinifera]	0	98.0%	718.383	380	373
Contig1143	834	12057069	CAC19876.1	acetyl-CoA carboxylase [Brassica napus]	1.09949e-82	65.0%	196.823	200	130
Contig1144	620	462419024	EMJ23287.1	hypothetical protein PRUPE_ppa007591mg [Prunus persica]	4.53705e-50	67.0%	174.096	201	135
Contig1145	683	306019909	ADM79008.1	magnesium chelatase H-like protein [Picea sitchensis]	1.31328e-123	97.0%	358.221	186	181
Contig1146	752	462395252	EMJ01051.1	hypothetical protein PRUPE_ppa005661mg [Prunus persica]	4.74096e-45	94.0%	111.309	53	50
Contig1147	598	462415238	EMJ19975.1	hypothetical protein PRUPE_ppa009579mg [Prunus persica]	1.09229e-55	95.0%	186.422	104	99
Contig1148	410	470147845	XP_004309488.1	PREDICTED: staphylococcal nuclease domain-containing protein 1-like [Fragaria vesca subsp. vesca]	7.14701e-58	93.0%	199.904	111	104
Contig1149	355	470108483	XP_004290546.1	PREDICTED: uncharacterized protein LOC101304637 [Fragaria vesca subsp. vesca]	1.13777e-26	93.0%	103.605	59	55
Contig1150	982	462402081	EMJ07638.1	hypothetical protein PRUPE_ppa000944mg [Prunus persica]	6.12317e-63	73.0%	221.861	194	143
Contig1151	871	147789492	CAN76136.1	hypothetical protein VITISV_034276 [Vitis vinifera]	8.75394e-41	74.0%	148.673	161	120
Contig1152	504	460370679	XP_004231178.1	PREDICTED: cytochrome P450 704C1-like [Solanum lycopersicum]	1.95792e-79	89.0%	253.447	153	137
Contig1153	447	462404050	EMJ09607.1	hypothetical protein PRUPE_ppa000008mg [Prunus persica]	4.71264e-20	60.0%	82.0333	104	63
Contig1154	783	470144277	XP_004307786.1	PREDICTED: U-box domain-containing protein 35-like [Fragaria vesca subsp. vesca]	9.15377e-37	86.0%	95.1301	61	53
Contig1155	453	462415334	EMJ20071.1	hypothetical protein PRUPE_ppa003239mg [Prunus persica]	1.347e-16	49.0%	64.3142	112	55
Contig1156	1037	224104250	XP_002313372.1	f-box family protein [Populus trichocarpa]	3.56948e-42	61.0%	124.405	187	115
Contig1157	627	297744172	CBI37142.3	unnamed protein product [Vitis vinifera]	2.16384e-38	61.0%	145.591	218	133
Contig1158	1021	462400216	EMJ05884.1	hypothetical protein PRUPE_ppa000244mg [Prunus persica]	1.54146e-89	67.0%	299.671	342	231
Contig1159	770	470103934	XP_004288380.1	PREDICTED: cationic amino acid transporter 2, vacuolar-like [Fragaria vesca subsp. vesca]	5.84525e-57	79.0%	199.904	156	124
Contig1160	466	356539702	XP_003538334.1	PREDICTED: serine/threonine-protein kinase TOR-like isoform 1 [Glycine max]	6.35566e-72	95.0%	231.491	119	114
Contig1161	575	557551502	ESR62131.1	hypothetical protein CICLE_v10017814mg [Citrus clementina]	7.1577e-86	82.0%	272.322	187	154
Contig1162	909	557555758	ESR65772.1	hypothetical protein CICLE_v10007876mg [Citrus clementina]	3.78533e-120	96.0%	301.982	159	153
Contig1163	719	255549581	XP_002515842.1	aldehyde oxidase, putative [Ricinus communis]	8.4118e-100	87.0%	298.13	182	160
Contig1164	536	296082933	CBI22234.3	unnamed protein product [Vitis vinifera]	4.61315e-90	91.0%	277.33	178	163
Contig1165	430	508726004	EOY17901.1	RNI-like superfamily protein [Theobroma cacao]	5.21041e-46	88.0%	109.768	62	55
Contig1166	633	550326720	EEE96908.2	hypothetical protein POPTR_0012s09150g [Populus trichocarpa]	2.98635e-20	60.0%	93.5893	80	48
Contig1167	683	462411686	EMJ16735.1	hypothetical protein PRUPE_ppa007179mg [Prunus persica]	3.44885e-74	90.0%	238.039	142	128
Contig1168	699	---NA---	---NA---	---NA---	---NA---	---NA---	---NA---	---NA---	---NA---
Contig1169	803	255547476	XP_002514795.1	Protein ariadne-1, putative [Ricinus communis]	8.40304e-86	92.0%	205.297	142	132
Contig1170	727	118485437	ABK94575.1	unknown [Populus trichocarpa]	1.17958e-120	83.0%	362.844	243	203
Contig1171	416	---NA---	---NA---	---NA---	---NA---	---NA---	---NA---	---NA---	---NA---
Contig1172	829	462409548	EMJ14882.1	hypothetical protein PRUPE_ppa000911mg [Prunus persica]	1.89864e-105	83.0%	336.265	236	198
Contig1173	211	---NA---	---NA---	---NA---	---NA---	---NA---	---NA---	---NA---	---NA---
Contig1174	637	550331819	EEE86820.2	TITAN7 family protein [Populus trichocarpa]	9.35265e-93	95.0%	166.392	88	84
Contig1175	596	297605891	NP_001057722.2	Os06g0506600 [Oryza sativa Japonica Group]	2.35883e-26	97.0%	103.219	49	48
Contig1176	590	508703873	EOX95769.1	Indole-3-acetic acid-amido synthetase GH3.5, putative isoform 1 [Theobroma cacao]	2.09917e-82	86.0%	196.052	122	106
Contig1177	572	255559494	XP_002520767.1	phenazine biosynthesis protein, putative [Ricinus communis]	2.57467e-87	86.0%	267.7	192	166
Contig1178	792	550330458	ERP56586.1	NAC domain-containing protein 78 [Populus trichocarpa]	2.0884e-95	80.0%	173.326	119	96
Contig1179	430	462399326	EMJ04994.1	hypothetical protein PRUPE_ppa001111mg [Prunus persica]	7.05372e-51	83.0%	180.259	138	115
Contig1180	600	147775244	CAN61602.1	hypothetical protein VITISV_024967 [Vitis vinifera]	2.47846e-56	92.0%	81.6481	63	58
Contig1181	753	470107985	XP_004290316.1	PREDICTED: uncharacterized protein LOC101303379 [Fragaria vesca subsp. vesca]	2.07819e-37	87.0%	115.546	122	107
Contig1182	422	561020199	ESW18970.1	hypothetical protein PHAVU_006G0864000g, partial [Phaseolus vulgaris]	2.68446e-73	88.0%	234.572	141	125
Contig1183	348	449521429	XP_004167732.1	PREDICTED: adagio protein 3-like [Cucumis sativus]	3.36624e-65	98.0%	214.542	109	107
Contig1184	450	462420184	EMJ24447.1	hypothetical protein PRUPE_ppa007235mg [Prunus persica]	4.59554e-65	81.0%	211.075	142	116
Contig1185	623	561036545	ESW35075.1	hypothetical protein PHAVU_001G204500g [Phaseolus vulgaris]	1.35551e-30	90.0%	126.331	76	69
Contig1186	525	---NA---	---NA---	---NA---	---NA---	---NA---	---NA---	---NA---	---NA---
Contig1187	413	508786034	EOY33290.1	BEL1 homeodomain 1, putative [Theobroma cacao]	1.63949e-08	76.0%	58.151	59	45
Contig1188	600	255551447	XP_002516769.1	ATP binding protein, putative [Ricinus communis]	4.92418e-56	78.0%	133.65	132	104
Contig1189	666	462417067	EMJ21804.1	hypothetical protein PRUPE_ppa001402mg [Prunus persica]	6.21197e-62	90.0%	214.157	138	125
Contig1190	687	217075725	ACJ86222.1	unknown [Medicago truncatula]	9.98803e-101	91.0%	302.368	171	157
Contig1191	769	462414637	EMJ19374.1	hypothetical protein PRUPE_ppa007606mg [Prunus persica]	7.39877e-33	89.0%	129.798	113	101
Contig1192	225	---NA---	---NA---	---NA---	---NA---	---NA---	---NA---	---NA---	---NA---
Contig1193	761	462422134	EMJ26397.1	hypothetical protein PRUPE_ppa002078mg [Prunus persica]	2.57527e-66	83.0%	226.098	153	127
Contig1194	649	508703913	EOX95809.1	POZ/BTB containin G-protein 1 isoform 5 [Theobroma cacao]	1.29479e-126	94.0%	371.703	196	186
Contig1195	521	508784019	EOY31275.1	Ubiquitin-like superfamily protein, putative isoform 2 [Theobroma cacao]	7.55784e-08	66.0%	56.6102	57	38
Contig1196	776	557554811	ESR64825.1	hypothetical protein CICLE_v10007297mg [Citrus clementina]	1.14098e-154	97.0%	467.233	236	231
Contig1197	381	---NA---	---NA---	---NA---	---NA---	---NA---	---NA---	---NA---	---NA---
Contig1198	739	449526523	XP_004170263.1	PREDICTED: T-complex protein 1 subunit gamma-like [Cucumis sativus]	5.21522e-111	88.0%	333.569	195	173
Contig1199	447	357601492	AET86956.1	PAP26 [Gossypium hirsutum]	6.45329e-49	93.0%	120.553	64	60
Contig1200	495	557548330	ESR58959.1	hypothetical protein CICLE_v10016113mg [Citrus clementina]	1.28465e-52	69.0%	174.481	165	115
Contig1201	438	462416007	EMJ20744.1	hypothetical protein PRUPE_ppa003988mg [Prunus persica]	3.2859e-89	98.0%	277.715	142	140
Contig1202	643	462396559	EMJ02358.1	hypothetical protein PRUPE_ppa004283mg [Prunus persica]	9.50194e-80	81.0%	255.758	211	173
Contig1203	830	225444889	XP_002281573.1	PREDICTED: nucleosome assembly protein 1-like 1-like [Vitis vinifera]	4.61161e-125	80.0%	369.777	282	227
Contig1204	694	356545505	XP_003541181.1	PREDICTED: uncharacterized protein LOC100819147 [Glycine max]	8.64061e-16	97.0%	77.411	38	37
Contig1205	665	470125533	XP_004298756.1	PREDICTED: inositol oxygenase 1-like [Fragaria vesca subsp. vesca]	3.26232e-89	94.0%	258.84	138	130
Contig1206	690	557543663	ESR54641.1	hypothetical protein CICLE_v10020565mg [Citrus clementina]	7.38981e-83	89.0%	257.684	196	176
Contig1207	707	---NA---	---NA---	---NA---	---NA---	---NA---	---NA---	---NA---	---NA---
Contig1208	271	---NA---	---NA---	---NA---	---NA---	---NA---	---NA---	---NA---	---NA---
Contig1209	763	255540817	XP_002511473.1	lipase, putative [Ricinus communis]	1.72779e-78	78.0%	256.144	209	164
Contig1210	580	358249332	NP_001240034.1	uncharacterized protein LOC100797515 [Glycine max]	5.71713e-90	87.0%	272.322	166	146
Contig1211	496	561015834	ESW14638.1	hypothetical protein PHAVU_007G004900g [Phaseolus vulgaris]	4.06646e-89	91.0%	292.738	165	151
Contig1212	617	462407502	EMJ12836.1	hypothetical protein PRUPE_ppa008675mg [Prunus persica]	4.51562e-42	98.0%	152.14	93	92
Contig1213	594	508707166	EOX99062.1	Myosin 1 isoform 1 [Theobroma cacao]	2.68346e-70	74.0%	238.424	189	141
Contig1214	635	462397187	EMJ02986.1	hypothetical protein PRUPE_ppa005269mg [Prunus persica]	2.78463e-33	73.0%	130.568	117	86
Contig1215	456	255580742	XP_002531192.1	Ethylene-responsive transcription factor, putative [Ricinus communis]	5.78579e-19	72.0%	86.2705	143	104
Contig1216	839	377829922	YP_005296149.1	ndhD gene product (chloroplast) [Pentactina rupicola]	3.82582e-99	100.0%	157.147	78	78
Contig1217	387	557538822	ESR49866.1	hypothetical protein CICLE_v10032367mg [Citrus clementina]	2.82543e-53	97.0%	176.792	101	98
Contig1218	823	225435417	XP_002285398.1	PREDICTED: sulfite reductase [ferredoxin] [Vitis vinifera]	5.61965e-127	96.0%	312.383	159	154
Contig1219	650	516561179	AGO89324.1	Ca4CL7 [Salix arbutifolia]	5.35492e-48	94.0%	172.555	94	89
Contig1220	559	3334196	O23936.1	GCST_FLATR RecName: Full=Aminomethyltransferase, mitochondrial; AltName: Full=Glycine cleavage system T protein; Short=GCVT; Flags: Precursor	5.14158e-76	90.0%	209.149	120	109
Contig1221	690	508698924	EOX90820.1	26S proteasome non-ATPase regulatory subunit 4 isoform 2 [Theobroma cacao]	5.10844e-65	91.0%	169.859	127	116
Contig1222	615	27450531	AAO14626.1	AF467900_3 hypothetical protein [Prunus persica]	7.02038e-64	68.0%	214.542	201	137
Contig1223	777	356573072	XP_003554689.1	PREDICTED: cysteine synthase-like [Glycine max]	4.53214e-89	88.0%	275.789	212	187
Contig1224	1044	527187289	EPS59874.1	hypothetical protein M569_14931, partial [Genlisea aurea]	1.32991e-133	92.0%	200.675	120	111
Contig1225	1271	550318268	EEF02700.2	hypothetical protein POPTR_0018s07360g [Populus trichocarpa]	1.78147e-144	85.0%	234.572	142	121
Contig1226	497	470101353	XP_004287138.1	PREDICTED: uncharacterized protein LOC101291080 [Fragaria vesca subsp. vesca]	1.14581e-17	78.0%	58.5362	47	37
Contig1227	733	462411741	EMJ16790.1	hypothetical protein PRUPE_ppa007663mg [Prunus persica]	1.42239e-69	73.0%	226.098	218	160
Contig1228	545	225435417	XP_002285398.1	PREDICTED: sulfite reductase [ferredoxin] [Vitis vinifera]	3.65994e-30	95.0%	78.1814	43	41
Contig1229	462	449452897	XP_004144195.1	PREDICTED: putative ribosome biogenesis GTPase RsgA-like [Cucumis sativus]	8.72961e-69	83.0%	224.172	143	119
Contig1230	547	462401682	EMJ07239.1	hypothetical protein PRUPE_ppa012560mg [Prunus persica]	4.83757e-97	92.0%	286.96	163	151
Contig1231	736	225433688	XP_002266909.1	PREDICTED: eukaryotic translation initiation factor 3 subunit H [Vitis vinifera]	7.09164e-86	87.0%	211.846	137	120
Contig1232	469	462407592	EMJ12926.1	hypothetical protein PRUPE_ppa006068mg [Prunus persica]	3.02285e-33	97.0%	128.257	67	65
Contig1233	795	225441189	XP_002269812.1	PREDICTED: uncharacterized protein LOC100250368 [Vitis vinifera]	3.19579e-130	87.0%	387.882	231	203
Contig1234	726	18182311	AAL65125.1	GT-2 factor [Glycine max]	1.03391e-54	98.0%	184.496	93	92
Contig1235	668	561034297	ESW32827.1	hypothetical protein PHAVU_001G020400g [Phaseolus vulgaris]	5.59167e-141	100.0%	405.986	201	201
Contig1236	695	462415215	EMJ19952.1	hypothetical protein PRUPE_ppa009337mg [Prunus persica]	1.24686e-145	99.0%	417.542	225	224
Contig1237	549	449458337	XP_004146904.1	PREDICTED: uncharacterized protein LOC101205455 [Cucumis sativus]	9.9752e-29	70.0%	119.013	179	126
Contig1238	607	460371879	XP_004231762.1	PREDICTED: probable metal-nicotianamine transporter YSL6-like [Solanum lycopersicum]	2.38988e-74	89.0%	217.624	120	107
Contig1239	680	462409589	EMJ14923.1	hypothetical protein PRUPE_ppa000375mg [Prunus persica]	1.28025e-56	73.0%	201.445	235	172
Contig1240	853	255549607	XP_002515855.1	fk506 binding protein, putative [Ricinus communis]	4.73114e-81	86.0%	173.326	114	99
Contig1241	810	462399409	EMJ05077.1	hypothetical protein PRUPE_ppa005090mg [Prunus persica]	2.68904e-37	64.0%	144.05	240	154
Contig1242	857	225450115	XP_002278849.1	PREDICTED: nuclear transcription factor Y subunit A-1-like [Vitis vinifera]	5.78767e-83	76.0%	261.922	250	192
Contig1243	520	470147853	XP_004309492.1	PREDICTED: chaperone protein ClpD, chloroplastic-like [Fragaria vesca subsp. vesca]	1.6853e-28	86.0%	109.768	67	58
Contig1244	622	470127432	XP_004299673.1	PREDICTED: thylakoid lumenal 29 kDa protein, chloroplastic-like [Fragaria vesca subsp. vesca]	4.91867e-62	92.0%	204.912	110	102
Contig1245	861	400296109	AFP82244.1	mannose-binding protein 2 [Malus domestica]	7.22428e-53	54.0%	186.422	256	139
Contig1246	354	508774825	EOY22081.1	PLC-like phosphodiesterases superfamily protein isoform 1 [Theobroma cacao]	6.40734e-38	85.0%	108.997	64	55
Contig1247	766	462400636	EMJ06193.1	hypothetical protein PRUPE_ppa003513mg [Prunus persica]	7.447e-71	77.0%	235.728	186	145
Contig1248	541	462397496	EMJ03164.1	hypothetical protein PRUPE_ppa004716mg [Prunus persica]	1.01421e-39	86.0%	104.375	60	52
Contig1249	583	462414499	EMJ19236.1	hypothetical protein PRUPE_ppa006035mg [Prunus persica]	7.75468e-63	93.0%	206.838	112	105
Contig1250	598	296087572	CBI34828.3	unnamed protein product [Vitis vinifera]	8.06307e-53	94.0%	178.333	98	93
Contig1251	739	224080385	XP_002306121.1	predicted protein [Populus trichocarpa]	6.94776e-97	100.0%	297.745	144	144
Contig1252	856	565433684	XP_006280713.1	hypothetical protein CARUB_v10026678mg [Capsella rubella]	7.05957e-62	94.0%	98.2117	76	72
Contig1253	306	---NA---	---NA---	---NA---	---NA---	---NA---	---NA---	---NA---	---NA---
Contig1254	468	297737480	CBI26681.3	unnamed protein product [Vitis vinifera]	5.53847e-78	87.0%	245.358	158	138
Contig1255	944	255554170	XP_002518125.1	Vesicle-associated membrane protein, putative [Ricinus communis]	1.28004e-107	89.0%	321.627	182	162
Contig1256	488	296083403	CBI23358.3	unnamed protein product [Vitis vinifera]	1.27e-50	83.0%	181.415	118	99
Contig1257	482	359806246	NP_001241212.1	uncharacterized protein LOC100809651 [Glycine max]	6.50275e-46	93.0%	161.77	106	99
Contig1258	666	508717881	EOY09778.1	Eukaryotic aspartyl protease family protein, putative isoform 1 [Theobroma cacao]	8.21161e-37	91.0%	109.383	61	56
Contig1259	295	462414573	EMJ19310.1	hypothetical protein PRUPE_ppa006768mg [Prunus persica]	1.88286e-49	90.0%	168.703	99	90
Contig1260	420	470107474	XP_004290070.1	PREDICTED: probable protein phosphatase 2C 27-like [Fragaria vesca subsp. vesca]	4.62803e-53	96.0%	179.874	92	89
Contig1261	796	---NA---	---NA---	---NA---	---NA---	---NA---	---NA---	---NA---	---NA---
Contig1262	442	225459507	XP_002284432.1	PREDICTED: uncharacterized protein LOC100245359 [Vitis vinifera]	3.83951e-25	92.0%	107.457	84	78
Contig1263	404	15076515	BAB62405.1	mitochondrial processing peptidase alpha subunit [Morus alba]	1.72502e-76	95.0%	243.432	127	121
Contig1264	543	225439976	XP_002281146.1	PREDICTED: V-type proton ATPase subunit G [Vitis vinifera]	4.93793e-24	66.0%	98.2117	105	70
Contig1265	483	359496946	XP_002268844.2	PREDICTED: putative membrane-bound O-acyltransferase C24H6.01c, partial [Vitis vinifera]	1.31443e-88	95.0%	270.781	144	137
Contig1266	559	462407949	EMJ13283.1	hypothetical protein PRUPE_ppa011713mg [Prunus persica]	7.10598e-47	100.0%	160.229	74	74
Contig1267	324	462413151	EMJ18200.1	hypothetical protein PRUPE_ppa002293mg [Prunus persica]	1.77732e-34	76.0%	131.724	112	86
Contig1268	401	---NA---	---NA---	---NA---	---NA---	---NA---	---NA---	---NA---	---NA---
Contig1269	614	508777549	EOY24805.1	Xeroderma pigmentosum complementation group B 2 isoform 4, partial [Theobroma cacao]	7.68322e-84	85.0%	180.644	109	93
Contig1270	504	147858550	CAN78871.1	hypothetical protein VITISV_024970 [Vitis vinifera]	6.06494e-76	86.0%	244.588	166	144
Contig1271	577	147772995	CAN73822.1	hypothetical protein VITISV_005135 [Vitis vinifera]	1.79071e-67	78.0%	219.935	180	141
Contig1272	576	462416737	EMJ21474.1	hypothetical protein PRUPE_ppa000867mg [Prunus persica]	5.80846e-68	80.0%	230.335	178	144
Contig1273	429	508782196	EOY29452.1	Myosin heavy chain-related protein isoform 2 [Theobroma cacao]	8.0144e-27	83.0%	112.079	108	90
Contig1274	615	462404805	EMJ10269.1	hypothetical protein PRUPE_ppa000035mg [Prunus persica]	2.74726e-52	76.0%	174.481	138	105
Contig1275	454	255551831	XP_002516961.1	protein with unknown function [Ricinus communis]	7.60708e-36	98.0%	129.798	66	65
Contig1276	510	557106962	ESQ47277.1	hypothetical protein EUTSA_v10027622mg [Eutrema salsugineum]	6.21649e-47	82.0%	96.6709	67	55
Contig1277	1023	508785563	EOY32819.1	Chromatin remodeling complex subunit isoform 1 [Theobroma cacao]	1.81941e-105	79.0%	295.434	236	188
Contig1278	656	118482615	ABK93227.1	unknown [Populus trichocarpa]	3.1922e-79	96.0%	242.276	129	125
Contig1279	686	462423897	EMJ28160.1	hypothetical protein PRUPE_ppa002613mg [Prunus persica]	2.58626e-51	75.0%	183.341	221	166
Contig1280	971	502141846	XP_004504667.1	PREDICTED: UDP-N-acetylglucosamine diphosphorylase 1-like [Cicer arietinum]	9.62103e-128	97.0%	382.874	223	217
Contig1281	759	565354454	XP_006344125.1	PREDICTED: probable nitrite transporter At1g68570-like [Solanum tuberosum]	1.58188e-101	90.0%	277.715	160	145
Contig1282	840	462406503	EMJ11967.1	hypothetical protein PRUPE_ppa020149mg [Prunus persica]	3.97358e-130	94.0%	283.493	151	143
Contig1283	466	508784373	EOY31629.1	Double Clp-N motif-containing P-loop nucleoside triphosphate hydrolases superfamily protein [Theobroma cacao]	3.93587e-15	77.0%	78.9518	89	69
Contig1284	474	357495243	XP_003617910.1	Amino acid permease [Medicago truncatula]	3.74527e-26	77.0%	108.612	95	74
Contig1285	889	462406137	EMJ11601.1	hypothetical protein PRUPE_ppa000817mg [Prunus persica]	4.70778e-115	95.0%	307.375	168	160
Contig1286	681	550318705	EEF03259.2	alpha-hydroxynitrile lyase family protein [Populus trichocarpa]	6.12026e-62	77.0%	206.068	166	129
Contig1287	656	225434482	XP_002275063.1	PREDICTED: 40S ribosomal protein S4-like [Vitis vinifera]	3.2545e-141	99.0%	404.445	197	196
Contig1288	761	462397860	EMJ03528.1	hypothetical protein PRUPE_ppa009153mg [Prunus persica]	2.25382e-141	96.0%	407.912	225	218
Contig1289	651	462406233	EMJ11697.1	hypothetical protein PRUPE_ppa001238mg [Prunus persica]	3.98857e-113	95.0%	352.058	216	206
Contig1290	857	502132493	XP_004501387.1	PREDICTED: transmembrane 9 superfamily member 4-like [Cicer arietinum]	1.57066e-136	92.0%	408.683	249	230
Contig1291	729	310007371	ADP00759.1	14-3-3 protein [Litchi chinensis]	4.44628e-125	98.0%	364.385	182	179
Contig1292	650	356498346	XP_003518014.1	PREDICTED: protein CHUP1, chloroplastic-like [Glycine max]	3.12023e-25	71.0%	110.538	171	122
Contig1293	616	508779698	EOY26954.1	Oxidative stress 3, putative isoform 2 [Theobroma cacao]	1.06143e-27	98.0%	103.99	58	57
Contig1294	729	449436445	XP_004136003.1	PREDICTED: probable protein disulfide-isomerase A6-like [Cucumis sativus]	2.65592e-135	94.0%	394.43	207	195
Contig1295	633	190613887	ACE80947.1	putative allergen Pru du 1.05 [Prunus dulcis x Prunus persica]	1.91809e-70	80.0%	220.32	156	126
Contig1296	795	462399513	EMJ05181.1	hypothetical protein PRUPE_ppa000212mg [Prunus persica]	1.56999e-105	91.0%	341.658	218	200
Contig1297	1314	225431755	XP_002270067.1	PREDICTED: glyoxysomal fatty acid beta-oxidation multifunctional protein MFP-a [Vitis vinifera]	0	90.0%	635.95	406	366
Contig1298	425	---NA---	---NA---	---NA---	---NA---	---NA---	---NA---	---NA---	---NA---
Contig1299	633	470142282	XP_004306840.1	PREDICTED: F-box protein PP2-A13-like [Fragaria vesca subsp. vesca]	1.96441e-24	49.0%	103.99	166	82
Contig1300	731	449442763	XP_004139150.1	PREDICTED: 23 kDa jasmonate-induced protein-like [Cucumis sativus]	3.92922e-48	67.0%	166.007	159	108
Contig1301	554	557535687	ESR46805.1	hypothetical protein CICLE_v10000500mg [Citrus clementina]	6.14507e-123	95.0%	370.548	184	175
Contig1302	600	449470451	XP_004152930.1	PREDICTED: protein translation factor SUI1 homolog 2-like [Cucumis sativus]	6.02582e-48	93.0%	160.614	104	97
Contig1303	430	449521880	XP_004167957.1	PREDICTED: LOW QUALITY PROTEIN: phototropin-1-like, partial [Cucumis sativus]	1.01902e-84	96.0%	271.552	135	130
Contig1304	745	225456672	XP_002272267.1	PREDICTED: hypersensitive-induced response protein 1 isoform 3 [Vitis vinifera]	2.31831e-122	100.0%	249.98	125	125
Contig1305	506	557525761	ESR37067.1	hypothetical protein CICLE_v10028107mg [Citrus clementina]	1.08842e-60	95.0%	116.701	60	57
Contig1306	484	224168295	XP_002339136.1	predicted protein [Populus trichocarpa]	6.58035e-33	82.0%	119.783	79	65
Contig1307	430	183585187	ACC63885.1	caffeic acid 3-O-methyltransferase [Populus trichocarpa]	2.63616e-24	61.0%	82.0333	94	58
Contig1308	591	307101700	ADN32815.1	sieve element occlusion a [Malus domestica]	1.16906e-75	85.0%	248.44	149	127
Contig1309	344	449454247	XP_004144867.1	PREDICTED: F-box/LRR-repeat protein 10-like [Cucumis sativus]	6.7509e-15	80.0%	76.2554	56	45
Contig1310	534	462407366	EMJ12700.1	hypothetical protein PRUPE_ppa007900mg [Prunus persica]	3.34762e-47	85.0%	165.236	129	110
Contig1311	703	356572970	XP_003554638.1	PREDICTED: uncharacterized protein LOC100814324 [Glycine max]	6.48138e-45	90.0%	154.836	93	84
Contig1312	367	462406755	EMJ12219.1	hypothetical protein PRUPE_ppa020333mg [Prunus persica]	6.06987e-54	80.0%	185.652	121	97
Contig1313	586	297740221	CBI30403.3	unnamed protein product [Vitis vinifera]	1.72627e-40	69.0%	128.257	132	92
Contig1314	573	255550706	XP_002516402.1	conserved hypothetical protein [Ricinus communis]	2.50798e-13	80.0%	68.1662	41	33
Contig1315	802	224114357	XP_002316737.1	light-harvesting complex II protein Lhcb1 [Populus trichocarpa]	1.19667e-96	90.0%	193.741	115	104
Contig1316	588	462409670	EMJ15004.1	hypothetical protein PRUPE_ppa007657mg [Prunus persica]	7.4693e-40	89.0%	146.747	95	85
Contig1317	596	557526802	ESR38108.1	hypothetical protein CICLE_v10028346mg [Citrus clementina]	3.48436e-58	95.0%	156.377	87	83
Contig1318	704	470140300	XP_004305879.1	PREDICTED: UDP-glycosyltransferase 85A3-like [Fragaria vesca subsp. vesca]	8.44175e-83	81.0%	232.261	167	136
Contig1319	317	---NA---	---NA---	---NA---	---NA---	---NA---	---NA---	---NA---	---NA---
Contig1320	371	470108268	XP_004290444.1	PREDICTED: uncharacterized protein LOC101296917 [Fragaria vesca subsp. vesca]	6.65203e-19	65.0%	87.8113	98	64
Contig1321	600	470134346	XP_004303015.1	PREDICTED: pleiotropic drug resistance protein 2-like isoform 2 [Fragaria vesca subsp. vesca]	9.58257e-80	80.0%	266.544	186	149
Contig1322	1076	---NA---	---NA---	---NA---	---NA---	---NA---	---NA---	---NA---	---NA---
Contig1323	391	356517098	XP_003527227.1	PREDICTED: uncharacterized protein LOC100785671 [Glycine max]	7.81687e-22	81.0%	68.5514	49	40
Contig1324	646	400639	P15688.2	NU2M_BETVU RecName: Full=NADH-ubiquinone oxidoreductase chain 2; AltName: Full=NADH dehydrogenase subunit 2	7.41908e-46	64.0%	166.392	190	123
Contig1325	490	462422694	EMJ26957.1	hypothetical protein PRUPE_ppa005506mg [Prunus persica]	5.1114e-44	81.0%	158.303	104	85
Contig1326	307	---NA---	---NA---	---NA---	---NA---	---NA---	---NA---	---NA---	---NA---
Contig1327	644	462395922	EMJ01721.1	hypothetical protein PRUPE_ppa011522mg [Prunus persica]	6.15054e-44	83.0%	154.066	110	92
Contig1328	421	---NA---	---NA---	---NA---	---NA---	---NA---	---NA---	---NA---	---NA---
Contig1329	939	308197515	ADO17795.1	tonoplast intrinsic protein [Jatropha curcas]	4.04926e-89	86.0%	275.404	198	171
Contig1330	293	462399837	EMJ05505.1	hypothetical protein PRUPE_ppa000164mg [Prunus persica]	4.22586e-28	94.0%	71.2478	39	37
Contig1331	688	470136163	XP_004303867.1	PREDICTED: protein MEI2-like 2-like [Fragaria vesca subsp. vesca]	3.3399e-91	83.0%	294.278	229	192
Contig1332	508	470140698	XP_004306076.1	PREDICTED: uncharacterized protein LOC101298820 [Fragaria vesca subsp. vesca]	1.16405e-15	61.0%	54.299	57	35
Contig1333	408	462411454	EMJ16503.1	hypothetical protein PRUPE_ppa005083mg [Prunus persica]	5.96951e-25	55.0%	104.76	152	84
Contig1334	416	462410474	EMJ15808.1	hypothetical protein PRUPE_ppa000115mg [Prunus persica]	3.77476e-16	70.0%	73.9442	72	51
Contig1335	1289	462419351	EMJ23614.1	hypothetical protein PRUPE_ppa008192mg [Prunus persica]	0	81.0%	553.903	370	302
Contig1336	1030	224126447	XP_002329556.1	predicted protein [Populus trichocarpa]	2.76046e-107	93.0%	213.001	133	125
Contig1337	784	470146830	XP_004309023.1	PREDICTED: 6-phosphofructokinase 4, chloroplastic-like [Fragaria vesca subsp. vesca]	1.10509e-98	92.0%	229.95	126	116
Contig1338	448	292668893	ADE41101.1	AP2 domain class transcription factor [Malus domestica]	6.4645e-13	60.0%	70.0922	109	66
Contig1339	602	550345703	EEE81033.2	glycosyl hydrolase family 38 family protein [Populus trichocarpa]	1.0457e-19	90.0%	90.8929	53	48
Contig1340	274	---NA---	---NA---	---NA---	---NA---	---NA---	---NA---	---NA---	---NA---
Contig1341	399	462424019	EMJ28282.1	hypothetical protein PRUPE_ppa000405mg [Prunus persica]	7.11145e-37	97.0%	93.9745	46	45
Contig1342	618	255537695	XP_002509914.1	aldose 1-epimerase, putative [Ricinus communis]	7.58749e-102	96.0%	305.449	159	153
Contig1343	582	508787045	EOY34301.1	Ethylene insensitive 3 family protein [Theobroma cacao]	1.66417e-55	69.0%	192.971	179	124
Contig1344	435	462398290	EMJ03958.1	hypothetical protein PRUPE_ppa013408mg [Prunus persica]	1.27051e-27	77.0%	100.908	94	73
Contig1345	834	224077006	XP_002305090.1	predicted protein [Populus trichocarpa]	5.78323e-89	93.0%	228.024	130	121
Contig1346	432	508773768	EOY21024.1	LOB domain-containing protein 41, putative [Theobroma cacao]	4.10393e-11	50.0%	63.929	114	58
Contig1347	539	356504062	XP_003520818.1	PREDICTED: LOW QUALITY PROTEIN: amino acid aminotransferase [Glycine max]	2.7804e-67	86.0%	149.058	94	81
Contig1348	704	462415667	EMJ20404.1	hypothetical protein PRUPE_ppa017046mg [Prunus persica]	3.25696e-105	90.0%	191.045	104	94
Contig1349	327	470122450	XP_004297254.1	PREDICTED: beta-glucosidase 40-like isoform 2 [Fragaria vesca subsp. vesca]	1.18708e-28	88.0%	107.842	60	53
Contig1350	311	224101727	XP_002312396.1	predicted protein [Populus trichocarpa]	2.04864e-53	88.0%	177.563	102	90
Contig1351	226	---NA---	---NA---	---NA---	---NA---	---NA---	---NA---	---NA---	---NA---
Contig1352	318	508708643	EOY00540.1	Nsp-interacting kinase 3 isoform 1 [Theobroma cacao]	3.18921e-49	85.0%	171.785	105	90
Contig1353	685	359480142	XP_002269196.2	PREDICTED: uncharacterized protein LOC100267035 [Vitis vinifera]	1.81825e-73	70.0%	251.136	225	158
Contig1354	740	557552293	ESR62922.1	hypothetical protein CICLE_v10015602mg [Citrus clementina]	6.08131e-44	88.0%	102.064	61	54
Contig1355	487	462401402	EMJ06959.1	hypothetical protein PRUPE_ppa010312mg [Prunus persica]	3.8657e-45	98.0%	156.762	78	77
Contig1356	852	296086311	CBI31752.3	unnamed protein product [Vitis vinifera]	4.33616e-67	82.0%	217.624	135	111
Contig1357	831	460410134	XP_004250486.1	PREDICTED: cyanidin-3-O-glucoside 2-O-glucuronosyltransferase-like [Solanum lycopersicum]	3.09e-72	75.0%	236.884	196	147
Contig1358	482	561035698	ESW34228.1	hypothetical protein PHAVU_001G135200g [Phaseolus vulgaris]	1.04785e-31	98.0%	126.716	67	66
Contig1359	411	---NA---	---NA---	---NA---	---NA---	---NA---	---NA---	---NA---	---NA---
Contig1360	535	---NA---	---NA---	---NA---	---NA---	---NA---	---NA---	---NA---	---NA---
Contig1361	485	255548157	XP_002515135.1	structural molecule, putative [Ricinus communis]	1.7473e-80	93.0%	248.44	161	150
Contig1362	494	550321846	ERP51965.1	hypothetical protein POPTR_0015s03440g [Populus trichocarpa]	2.4748e-34	81.0%	130.568	91	74
Contig1363	374	255552065	XP_002517077.1	conserved hypothetical protein [Ricinus communis]	2.71822e-61	84.0%	196.052	123	104
Contig1364	634	550330837	EEE88226.2	hypothetical protein POPTR_0009s01860g [Populus trichocarpa]	7.14742e-72	89.0%	230.72	131	117
Contig1365	517	462395264	EMJ01063.1	hypothetical protein PRUPE_ppa005829mg [Prunus persica]	2.40448e-08	66.0%	58.151	72	48
Contig1366	701	462399317	EMJ04985.1	hypothetical protein PRUPE_ppa001771mg [Prunus persica]	2.26844e-38	81.0%	110.153	86	70
Contig1367	246	---NA---	---NA---	---NA---	---NA---	---NA---	---NA---	---NA---	---NA---
Contig1368	800	118482612	ABK93226.1	unknown [Populus trichocarpa]	2.23971e-144	93.0%	417.927	234	218
Contig1369	864	550337095	EEE93083.2	hypothetical protein POPTR_0006s25880g [Populus trichocarpa]	1.28399e-103	88.0%	299.671	189	167
Contig1370	545	---NA---	---NA---	---NA---	---NA---	---NA---	---NA---	---NA---	---NA---
Contig1371	376	47834535	AAT38955.1	nitrate reductase [Medicago sativa]	2.06495e-51	93.0%	167.933	107	100
Contig1372	1054	557547368	ESR58346.1	hypothetical protein CICLE_v10019380mg [Citrus clementina]	2.49856e-158	89.0%	466.463	264	235
Contig1373	264	---NA---	---NA---	---NA---	---NA---	---NA---	---NA---	---NA---	---NA---
Contig1374	582	149391947	ABR25874.1	histone h4 [Oryza sativa Indica Group]	2.14112e-17	100.0%	78.9518	38	38
Contig1375	821	557523407	ESR34774.1	hypothetical protein CICLE_v10004702mg [Citrus clementina]	3.27306e-72	93.0%	227.254	131	123
Contig1376	555	114804309	YP_762306.1	ribosomal protein S7 [Morus indica]	1.02081e-43	100.0%	150.599	72	72
Contig1377	236	---NA---	---NA---	---NA---	---NA---	---NA---	---NA---	---NA---	---NA---
Contig1378	956	462399142	EMJ04810.1	hypothetical protein PRUPE_ppa002867mg [Prunus persica]	5.25216e-138	95.0%	413.69	225	215
Contig1379	545	508777465	EOY24721.1	Kinase protein with tetratricopeptide repeat domain isoform 1 [Theobroma cacao]	1.87459e-75	91.0%	149.828	81	74
Contig1380	759	449526892	XP_004170447.1	PREDICTED: 23 kDa jasmonate-induced protein-like [Cucumis sativus]	3.00548e-13	52.0%	72.0182	148	77
Contig1381	544	217070858	ACJ83789.1	unknown [Medicago truncatula]	2.50715e-44	83.0%	152.91	117	98
Contig1382	692	125541566	EAY87961.1	hypothetical protein OsI_09386 [Oryza sativa Indica Group]	1.28317e-59	86.0%	130.954	84	73
Contig1383	580	62319895	BAD93957.1	DEAD BOX RNA helicase RH15 - like protein [Arabidopsis thaliana]	4.62206e-98	92.0%	291.582	156	145
Contig1384	789	561015838	ESW14642.1	hypothetical protein PHAVU_007G005200g [Phaseolus vulgaris]	4.33948e-11	61.0%	59.6918	86	53
Contig1385	529	557530076	ESR41326.1	hypothetical protein CICLE_v10025225mg [Citrus clementina]	3.09266e-46	71.0%	166.392	169	121
Contig1386	373	149392250	ABR25965.1	hypothetical protein [Oryza sativa Indica Group]	1.15226e-21	91.0%	89.3521	49	45
Contig1387	493	---NA---	---NA---	---NA---	---NA---	---NA---	---NA---	---NA---	---NA---
Contig1388	619	550318596	EEF03167.2	hypothetical protein POPTR_0018s124902g, partial [Populus trichocarpa]	3.34584e-65	92.0%	212.231	114	105
Contig1389	227	502163212	XP_004512762.1	PREDICTED: uncharacterized protein LOC101496611 isoform X3 [Cicer arietinum]	1.04596e-23	92.0%	100.523	64	59
Contig1390	273	---NA---	---NA---	---NA---	---NA---	---NA---	---NA---	---NA---	---NA---
Contig1391	711	462417328	EMJ22065.1	hypothetical protein PRUPE_ppa018704mg [Prunus persica]	6.0541e-30	65.0%	122.094	162	106
Contig1392	643	255548421	XP_002515267.1	hypothetical protein RCOM_1346600 [Ricinus communis]	6.2178e-12	86.0%	61.6178	38	33
Contig1393	1104	502157383	XP_004510857.1	PREDICTED: homeobox-leucine zipper protein ANTHOCYANINLESS 2-like [Cicer arietinum]	3.83035e-149	92.0%	380.948	221	205
Contig1394	407	---NA---	---NA---	---NA---	---NA---	---NA---	---NA---	---NA---	---NA---
Contig1395	1119	297743207	CBI36074.3	unnamed protein product [Vitis vinifera]	1.13986e-114	95.0%	355.14	183	174
Contig1396	503	224065507	XP_002301832.1	hypothetical protein POPTRDRAFT_711610 [Populus trichocarpa]	1.44195e-23	65.0%	92.8189	106	69
Contig1397	366	---NA---	---NA---	---NA---	---NA---	---NA---	---NA---	---NA---	---NA---
Contig1398	623	302141667	CBI18870.3	unnamed protein product [Vitis vinifera]	1.53505e-08	72.0%	59.3066	58	42
Contig1399	723	462407210	EMJ12544.1	hypothetical protein PRUPE_ppa002910mg [Prunus persica]	8.2328e-68	71.0%	228.024	242	173
Contig1400	1264	462422865	EMJ27128.1	hypothetical protein PRUPE_ppa012147mg [Prunus persica]	7.62612e-50	99.0%	174.866	109	108
Contig1401	352	508724128	EOY16025.1	Major facilitator superfamily protein isoform 1 [Theobroma cacao]	5.8264e-37	82.0%	112.079	78	64
Contig1402	594	225433373	XP_002285607.1	PREDICTED: uncharacterized protein LOC100251139 [Vitis vinifera]	3.06015e-21	78.0%	94.7449	61	48
Contig1403	411	449506549	XP_004162780.1	PREDICTED: UDP-glycosyltransferase 85A2-like [Cucumis sativus]	9.11655e-45	71.0%	159.844	132	94
Contig1404	546	470136474	XP_004304017.1	PREDICTED: F-box protein SKIP14-like [Fragaria vesca subsp. vesca]	2.5413e-37	80.0%	140.969	101	81
Contig1405	662	356523747	XP_003530496.1	PREDICTED: proteasomal ubiquitin receptor ADRM1-like [Glycine max]	1.52915e-55	95.0%	187.578	105	100
Contig1406	1115	550330387	ERP56554.1	hypothetical protein POPTR_0010s22750g [Populus trichocarpa]	2.07134e-45	63.0%	119.398	139	88
Contig1407	381	357467579	XP_003604074.1	50S ribosomal protein L3 [Medicago truncatula]	9.91916e-21	85.0%	90.8929	56	48
Contig1408	893	462395837	EMJ01636.1	hypothetical protein PRUPE_ppa008857mg [Prunus persica]	9.56721e-109	93.0%	298.13	213	199
Contig1409	531	297746465	CBI16521.3	unnamed protein product [Vitis vinifera]	1.0797e-96	87.0%	294.278	175	153
Contig1410	532	462423099	EMJ27362.1	hypothetical protein PRUPE_ppa015218mg [Prunus persica]	1.03728e-28	76.0%	65.4698	60	46
Contig1411	283	---NA---	---NA---	---NA---	---NA---	---NA---	---NA---	---NA---	---NA---
Contig1412	476	557113135	ESQ53418.1	hypothetical protein EUTSA_v10025964mg [Eutrema salsugineum]	4.89899e-49	68.0%	167.162	159	109
Contig1413	338	4512585	BAA75305.1	anthocyanidin synthase [Ipomoea batatas]	2.65084e-34	89.0%	85.5001	47	42
Contig1414	292	---NA---	---NA---	---NA---	---NA---	---NA---	---NA---	---NA---	---NA---
Contig1415	377	---NA---	---NA---	---NA---	---NA---	---NA---	---NA---	---NA---	---NA---
Contig1416	401	462395790	EMJ01589.1	hypothetical protein PRUPE_ppa008434mg [Prunus persica]	2.02192e-34	71.0%	129.028	133	95
Contig1417	619	462401166	EMJ06723.1	hypothetical protein PRUPE_ppa008462mg [Prunus persica]	1.72693e-59	84.0%	137.502	92	78
Contig1418	357	224101747	XP_002312405.1	predicted protein [Populus trichocarpa]	9.39963e-16	70.0%	75.485	62	44
Contig1419	508	297736340	CBI24978.3	unnamed protein product [Vitis vinifera]	1.2312e-60	89.0%	202.216	138	123
Contig1420	775	449531830	XP_004172888.1	PREDICTED: uncharacterized LOC101222460, partial [Cucumis sativus]	2.62177e-106	91.0%	321.242	176	161
Contig1421	353	356552906	XP_003544803.1	PREDICTED: uncharacterized protein LOC100791695 [Glycine max]	1.41561e-19	82.0%	87.4261	58	48
Contig1422	342	502131325	XP_004500948.1	PREDICTED: endoglucanase 10-like [Cicer arietinum]	4.83116e-13	79.0%	70.8626	83	66
Contig1423	465	508785822	EOY33078.1	DNA-binding protein with MIZ/SP-RING zinc finge isoform 8 [Theobroma cacao]	4.88153e-67	93.0%	221.861	115	108
Contig1424	296	255576198	XP_002528993.1	conserved hypothetical protein [Ricinus communis]	2.04215e-23	85.0%	99.3673	68	58
Contig1425	305	462420129	EMJ24392.1	hypothetical protein PRUPE_ppa009277mg [Prunus persica]	4.6013e-50	92.0%	167.933	101	93
Contig1426	433	225449685	XP_002265036.1	PREDICTED: uncharacterized protein LOC100266152 [Vitis vinifera]	8.1126e-21	57.0%	94.7449	153	88
Contig1427	375	---NA---	---NA---	---NA---	---NA---	---NA---	---NA---	---NA---	---NA---
Contig1428	407	508777447	EOY24703.1	Glutathione S-transferase THETA 1 [Theobroma cacao]	1.84696e-21	100.0%	91.2781	45	45
Contig1429	718	462398209	EMJ03877.1	hypothetical protein PRUPE_ppa012523mg [Prunus persica]	3.3804e-66	93.0%	163.696	89	83
Contig1430	391	462400209	EMJ05877.1	hypothetical protein PRUPE_ppa000310mg [Prunus persica]	3.06658e-30	87.0%	122.094	72	63
Contig1431	338	470143642	XP_004307480.1	PREDICTED: LOW QUALITY PROTEIN: pumilio homolog 1-like [Fragaria vesca subsp. vesca]	6.86986e-12	87.0%	67.781	103	90
Contig1432	482	255547265	XP_002514690.1	conserved hypothetical protein [Ricinus communis]	4.48053e-22	85.0%	96.6709	67	57
Contig1433	403	508715599	EOY07496.1	NAD(P)-binding Rossmann-fold superfamily protein isoform 2 [Theobroma cacao]	4.63102e-30	64.0%	115.546	125	81
Contig1434	398	255579053	XP_002530377.1	protein dimerization, putative [Ricinus communis]	5.60011e-67	87.0%	222.631	131	115
Contig1435	337	449523453	XP_004168738.1	PREDICTED: acyltransferase-like protein At1g54570, chloroplastic-like, partial [Cucumis sativus]	2.30453e-33	67.0%	126.716	110	74
Contig1436	423	224067318	XP_002302464.1	predicted protein [Populus trichocarpa]	2.72624e-33	100.0%	123.635	59	59
Contig1437	772	557532178	ESR43361.1	hypothetical protein CICLE_v10013351mg [Citrus clementina]	5.57039e-42	49.0%	111.309	209	104
Contig1438	588	462413128	EMJ18177.1	hypothetical protein PRUPE_ppa002885mg [Prunus persica]	4.14226e-66	86.0%	221.861	129	112
Contig1439	723	462422413	EMJ26676.1	hypothetical protein PRUPE_ppa000148mg [Prunus persica]	3.39599e-60	72.0%	211.846	195	142
Contig1440	310	561033272	ESW31851.1	hypothetical protein PHAVU_002G273600g [Phaseolus vulgaris]	1.86726e-59	94.0%	197.593	102	96
Contig1441	275	149789414	ABR29878.1	phosphoenolpyruvate carboxylase [Ricinus communis]	1.32005e-36	97.0%	85.5001	41	40
Contig1442	516	470142219	XP_004306809.1	PREDICTED: LOW QUALITY PROTEIN: K(+) efflux antiporter 2, chloroplastic-like [Fragaria vesca subsp. vesca]	1.43439e-68	87.0%	232.646	158	138
Contig1443	416	462405622	EMJ11086.1	hypothetical protein PRUPE_ppa004023mg [Prunus persica]	1.73423e-69	90.0%	226.098	130	117
Contig1444	512	388494830	AFK35481.1	unknown [Medicago truncatula]	3.76136e-35	73.0%	132.494	124	91
Contig1445	557	462402081	EMJ07638.1	hypothetical protein PRUPE_ppa000944mg [Prunus persica]	1.44798e-34	72.0%	136.346	129	93
Contig1446	887	508783002	EOY30258.1	Damaged dna-binding 2, putative isoform 2 [Theobroma cacao]	3.1031e-30	69.0%	121.324	162	113
Contig1447	488	---NA---	---NA---	---NA---	---NA---	---NA---	---NA---	---NA---	---NA---
Contig1448	698	470117483	XP_004294887.1	PREDICTED: LOW QUALITY PROTEIN: proteasome activator complex subunit 4-like [Fragaria vesca subsp. vesca]	1.82799e-66	72.0%	150.214	118	86
Contig1449	428	225435774	XP_002285731.1	PREDICTED: uncharacterized protein LOC100267227 isoform 2 [Vitis vinifera]	4.58027e-68	92.0%	217.238	116	107
Contig1450	533	225443035	XP_002268792.1	PREDICTED: sodium-coupled neutral amino acid transporter 4 [Vitis vinifera]	1.36839e-54	86.0%	166.777	120	104
Contig1451	597	561006425	ESW05419.1	hypothetical protein PHAVU_011G1776001g, partial [Phaseolus vulgaris]	9.60704e-97	91.0%	251.906	138	126
Contig1452	843	508706755	EOX98651.1	Zim-like 2 [Theobroma cacao]	8.46518e-126	88.0%	369.777	219	193
Contig1453	367	470120582	XP_004296378.1	PREDICTED: casein kinase I isoform delta-like [Fragaria vesca subsp. vesca]	2.96855e-77	100.0%	243.817	113	113
Contig1454	812	462421107	EMJ25370.1	hypothetical protein PRUPE_ppa016912mg, partial [Prunus persica]	1.91156e-64	87.0%	218.009	157	138
Contig1455	839	508710583	EOY02480.1	Raffinose synthase family protein [Theobroma cacao]	0	93.0%	532.332	279	260
Contig1456	343	13359451	BAB33421.1	putative senescence-associated protein [Pisum sativum]	1.16924e-13	52.0%	70.4774	86	45
Contig1457	672	356539961	XP_003538461.1	PREDICTED: uncharacterized protein LOC100795655 [Glycine max]	1.36003e-50	76.0%	132.109	134	103
Contig1458	364	225461385	XP_002284781.1	PREDICTED: lanC-like protein 2 [Vitis vinifera]	9.33753e-64	93.0%	207.223	112	105
Contig1459	1034	---NA---	---NA---	---NA---	---NA---	---NA---	---NA---	---NA---	---NA---
Contig1460	416	470133891	XP_004302792.1	PREDICTED: serine/threonine-protein kinase AFC1-like [Fragaria vesca subsp. vesca]	1.2321e-51	97.0%	177.178	104	101
Contig1461	372	---NA---	---NA---	---NA---	---NA---	---NA---	---NA---	---NA---	---NA---
Contig1462	220	---NA---	---NA---	---NA---	---NA---	---NA---	---NA---	---NA---	---NA---
Contig1463	417	508773436	EOY20692.1	Sugar-insensitive 3 isoform 2 [Theobroma cacao]	1.79534e-11	64.0%	65.855	68	44
Contig1464	567	462411624	EMJ16673.1	hypothetical protein PRUPE_ppa006567mg [Prunus persica]	6.54119e-77	90.0%	234.187	129	117
Contig1465	482	508780679	EOY27935.1	B-cell lymphoma 6 protein, putative [Theobroma cacao]	1.47596e-20	76.0%	87.8113	63	48
Contig1466	440	462413159	EMJ18208.1	hypothetical protein PRUPE_ppa002168mg [Prunus persica]	1.52367e-38	71.0%	144.821	134	96
Contig1467	373	550316690	EEF00188.2	hypothetical protein POPTR_0019s03520g [Populus trichocarpa]	5.18324e-66	91.0%	221.861	124	114
Contig1468	384	---NA---	---NA---	---NA---	---NA---	---NA---	---NA---	---NA---	---NA---
Contig1469	500	561023472	ESW22202.1	hypothetical protein PHAVU_005G135600g [Phaseolus vulgaris]	1.38855e-20	92.0%	94.3597	82	76
Contig1470	429	462396628	EMJ02427.1	hypothetical protein PRUPE_ppa000223mg [Prunus persica]	6.0697e-23	80.0%	92.8189	60	48
Contig1471	721	225434947	XP_002283746.1	PREDICTED: uncharacterized protein LOC100260322 [Vitis vinifera]	1.42456e-56	84.0%	191.43	116	98
Contig1472	342	---NA---	---NA---	---NA---	---NA---	---NA---	---NA---	---NA---	---NA---
Contig1473	361	565422727	XP_006279324.1	hypothetical protein CARUB_v10012765mg [Capsella rubella]	1.07806e-14	81.0%	70.8626	49	40
Contig1474	915	557546668	ESR57646.1	hypothetical protein CICLE_v10018801mg [Citrus clementina]	1.0711e-160	95.0%	452.595	234	223
Contig1475	393	470122672	XP_004297363.1	PREDICTED: uncharacterized protein LOC101298596 [Fragaria vesca subsp. vesca]	3.36313e-12	77.0%	65.855	53	41
Contig1476	629	462403670	EMJ09227.1	hypothetical protein PRUPE_ppa003079mg [Prunus persica]	5.88437e-85	97.0%	271.552	181	176
Contig1477	551	550335773	ERP58981.1	hypothetical protein POPTR_0006s08280g [Populus trichocarpa]	2.82211e-55	95.0%	189.889	91	87
Contig1478	402	218186653	EEC69080.1	hypothetical protein OsI_37959 [Oryza sativa Indica Group]	4.90819e-49	98.0%	115.931	62	61
Contig1479	516	449458988	XP_004147228.1	PREDICTED: polycomb group protein EMBRYONIC FLOWER 2-like [Cucumis sativus]	9.58935e-22	50.0%	79.7221	137	69
Contig1480	529	---NA---	---NA---	---NA---	---NA---	---NA---	---NA---	---NA---	---NA---
Contig1481	722	462414608	EMJ19345.1	hypothetical protein PRUPE_ppa007305mg [Prunus persica]	1.2562e-109	84.0%	329.331	243	206
Contig1482	685	508724278	EOY16175.1	Nitrate reductase 2 [Theobroma cacao]	1.22903e-104	91.0%	264.618	164	150
Contig1483	573	356547585	XP_003542191.1	PREDICTED: uncharacterized protein LOC100803853 [Glycine max]	4.82951e-35	93.0%	119.013	63	59
Contig1484	326	---NA---	---NA---	---NA---	---NA---	---NA---	---NA---	---NA---	---NA---
Contig1485	267	470127474	XP_004299694.1	PREDICTED: serine/threonine-protein kinase PEPKR2-like [Fragaria vesca subsp. vesca]	2.46769e-19	97.0%	87.4261	43	42
Contig1486	288	508701492	EOX93388.1	Fimbrin-like protein 2 [Theobroma cacao]	8.98561e-11	65.0%	63.929	67	44
Contig1487	677	357495817	XP_003618197.1	Conserved oligomeric Golgi complex subunit [Medicago truncatula]	2.86097e-71	74.0%	165.236	138	103
Contig1488	311	---NA---	---NA---	---NA---	---NA---	---NA---	---NA---	---NA---	---NA---
Contig1489	497	359473314	XP_002267856.2	PREDICTED: paired amphipathic helix protein Sin3-like 4-like [Vitis vinifera]	5.18489e-79	97.0%	262.692	139	136
Contig1490	474	548840401	ERN00555.1	hypothetical protein AMTR_s00102p00104790 [Amborella trichopoda]	6.8104e-24	82.0%	68.1662	45	37
Contig1491	373	525313296	NP_001266047.1	uncharacterized LOC101492884 [Cicer arietinum]	4.50786e-28	93.0%	108.612	78	73
Contig1492	416	462407441	EMJ12775.1	hypothetical protein PRUPE_ppa008490mg [Prunus persica]	8.47547e-35	89.0%	130.183	76	68
Contig1493	596	557535000	ESR46118.1	hypothetical protein CICLE_v100013712mg, partial [Citrus clementina]	4.11557e-60	90.0%	139.043	75	68
Contig1494	463	217075350	ACJ86035.1	unknown [Medicago truncatula]	1.50906e-45	71.0%	154.066	132	94
Contig1495	826	7549633	AAF63818.1	hypothetical protein [Arabidopsis thaliana]	5.48265e-145	88.0%	418.698	250	221
Contig1496	533	462413200	EMJ18249.1	hypothetical protein PRUPE_ppa001317mg [Prunus persica]	8.02736e-71	92.0%	236.884	162	150
Contig1497	1056	462423975	EMJ28238.1	hypothetical protein PRUPE_ppa000209mg [Prunus persica]	5.89476e-155	94.0%	352.443	205	193
Contig1498	548	147769599	CAN61399.1	hypothetical protein VITISV_031828 [Vitis vinifera]	1.80633e-42	81.0%	159.844	130	106
Contig1499	489	118486122	ABK94904.1	unknown [Populus trichocarpa]	3.38638e-26	100.0%	107.457	52	52
Contig1500	810	449442763	XP_004139150.1	PREDICTED: 23 kDa jasmonate-induced protein-like [Cucumis sativus]	1.10584e-39	62.0%	144.821	154	97
Contig1501	966	462397248	EMJ03047.1	hypothetical protein PRUPE_ppa009491mg [Prunus persica]	1.31256e-59	77.0%	177.178	144	112
Contig1502	596	449480132	XP_004155808.1	PREDICTED: probable methyltransferase PMT15-like [Cucumis sativus]	1.0276e-76	91.0%	167.933	100	91
Contig1503	219	---NA---	---NA---	---NA---	---NA---	---NA---	---NA---	---NA---	---NA---
Contig1504	488	470105252	XP_004289000.1	PREDICTED: RRP12-like protein-like [Fragaria vesca subsp. vesca]	1.72388e-75	92.0%	251.906	162	150
Contig1505	756	462422413	EMJ26676.1	hypothetical protein PRUPE_ppa000148mg [Prunus persica]	5.37363e-35	77.0%	89.7373	106	82
Contig1506	810	449454283	XP_004144885.1	PREDICTED: ubiquilin-2-like isoform 2 [Cucumis sativus]	1.14361e-85	82.0%	274.248	220	182
Contig1507	933	462410217	EMJ15551.1	hypothetical protein PRUPE_ppa000138mg [Prunus persica]	8.52476e-35	70.0%	142.124	154	108
Contig1508	738	462397544	EMJ03212.1	hypothetical protein PRUPE_ppa005192mg [Prunus persica]	2.44809e-94	92.0%	293.508	161	149
Contig1509	719	462403222	EMJ08779.1	hypothetical protein PRUPE_ppa018485mg [Prunus persica]	1.59426e-26	89.0%	105.916	83	74
Contig1510	383	---NA---	---NA---	---NA---	---NA---	---NA---	---NA---	---NA---	---NA---
Contig1511	242	224145974	XP_002325833.1	predicted protein [Populus trichocarpa]	7.24874e-09	74.0%	42.743	35	26
Contig1512	629	508722853	EOY14750.1	Erythronate-4-phosphate dehydrogenase family protein isoform 1 [Theobroma cacao]	5.9121e-39	93.0%	143.665	108	101
Contig1513	854	561013795	ESW12656.1	hypothetical protein PHAVU_008G131300g [Phaseolus vulgaris]	2.64992e-81	87.0%	253.062	151	132
Contig1514	706	557523812	ESR35179.1	hypothetical protein CICLE_v10004167mg [Citrus clementina]	1.2709e-87	79.0%	289.271	222	177
Contig1515	1204	462422207	EMJ26470.1	hypothetical protein PRUPE_ppa001461mg [Prunus persica]	2.58793e-158	86.0%	399.823	252	217
Contig1516	321	470108721	XP_004290657.1	PREDICTED: uncharacterized protein LOC101291108 [Fragaria vesca subsp. vesca]	9.0498e-24	92.0%	95.5153	57	53
Contig1517	543	462419519	EMJ23782.1	hypothetical protein PRUPE_ppa006248mg [Prunus persica]	5.04559e-51	92.0%	176.407	110	102
Contig1518	598	470127731	XP_004299816.1	PREDICTED: patellin-3-like [Fragaria vesca subsp. vesca]	3.7553e-78	95.0%	253.062	131	125
Contig1519	502	356569572	XP_003552973.1	PREDICTED: probable calcium-binding protein CML27-like isoform 1 [Glycine max]	2.44059e-20	60.0%	88.5817	118	71
Contig1520	970	449508951	XP_004163452.1	PREDICTED: LOW QUALITY PROTEIN: E3 ubiquitin-protein ligase UPL2-like [Cucumis sativus]	4.03774e-92	85.0%	292.352	241	205
Contig1521	653	527208815	EPS73707.1	hypothetical protein M569_01045, partial [Genlisea aurea]	2.59589e-89	87.0%	146.362	87	76
Contig1522	927	508724646	EOY16543.1	Nucleus isoform 4 [Theobroma cacao]	7.4028e-115	81.0%	348.977	302	247
Contig1523	991	508714937	EOY06834.1	Mitochondrial lipoamide dehydrogenase 1 [Theobroma cacao]	7.39416e-128	96.0%	278.1	149	144
Contig1524	883	470116234	XP_004294289.1	PREDICTED: uncharacterized protein LOC101305150 [Fragaria vesca subsp. vesca]	1.88634e-73	70.0%	175.252	169	119
Contig1525	401	508773357	EOY20613.1	Glycosyl hydrolase family 47 protein [Theobroma cacao]	1.02534e-32	97.0%	126.716	78	76
Contig1526	769	557542653	ESR53631.1	hypothetical protein CICLE_v10020471mg [Citrus clementina]	1.79218e-29	100.0%	120.553	60	60
Contig1527	369	557539281	ESR50325.1	hypothetical protein CICLE_v10031058mg [Citrus clementina]	1.72778e-43	90.0%	127.102	70	63
Contig1528	785	550328945	EEF00624.2	cullin-like protein1 [Populus trichocarpa]	4.41048e-89	99.0%	287.73	158	157
Contig1529	669	508700434	EOX92330.1	Uncharacterized protein isoform 1 [Theobroma cacao]	4.04139e-81	75.0%	249.98	193	146
Contig1530	589	118486465	ABK95072.1	unknown [Populus trichocarpa]	3.31997e-81	94.0%	196.823	124	117
Contig1531	639	508723281	EOY15178.1	TCP-1/cpn60 chaperonin family protein isoform 1 [Theobroma cacao]	1.80971e-121	99.0%	363.614	182	181
Contig1532	569	224114964	XP_002316904.1	predicted protein [Populus trichocarpa]	8.01269e-102	95.0%	303.908	161	153
Contig1533	507	508709787	EOY01684.1	Receptor-like protein kinase 2, putative [Theobroma cacao]	1.812e-44	73.0%	101.679	88	65
Contig1534	1917	508786555	EOY33811.1	Phosphorylase isoform 1 [Theobroma cacao]	0	95.0%	999.194	555	531
Contig1535	1710	162462001	NP_001105588.1	tubulin alpha-6 chain [Zea mays]	0	98.0%	725.702	389	385
Contig1536	1989	508787205	EOY34461.1	ABC transporter F family member 1 [Theobroma cacao]	0	99.0%	632.098	312	309
Contig1537	657	543176911	AGV54478.1	CCR4-associated factor 1-like protein 11 [Phaseolus vulgaris]	4.17394e-83	88.0%	257.299	158	140
Contig1538	393	557541319	ESR52363.1	hypothetical protein CICLE_v10032620mg [Citrus clementina]	6.8186e-21	75.0%	81.6481	76	57
Contig1539	420	356517002	XP_003527179.1	PREDICTED: signal recognition particle receptor subunit alpha-like [Glycine max]	1.69567e-62	95.0%	139.043	69	66
Contig1540	677	462399311	EMJ04979.1	hypothetical protein PRUPE_ppa002037mg [Prunus persica]	1.0792e-41	65.0%	156.762	183	120
Contig1541	492	508722576	EOY14473.1	Golgin subfamily A member 3 isoform 2 [Theobroma cacao]	9.52188e-33	85.0%	61.6178	42	36
Contig1542	615	508709820	EOY01717.1	Chaperone DnaJ-domain superfamily protein [Theobroma cacao]	5.06975e-70	96.0%	198.364	106	102
Contig1543	379	462403761	EMJ09318.1	hypothetical protein PRUPE_ppa000683mg [Prunus persica]	7.78631e-46	96.0%	166.007	89	86
Contig1544	315	561004800	ESW03794.1	hypothetical protein PHAVU_011G042600g [Phaseolus vulgaris]	4.69116e-17	81.0%	78.1814	61	50
Contig1545	622	470140559	XP_004306007.1	PREDICTED: formimidoyltransferase-cyclodeaminase-like [Fragaria vesca subsp. vesca]	1.45446e-75	91.0%	154.066	92	84
Contig1546	565	470106449	XP_004289584.1	PREDICTED: nicastrin-like [Fragaria vesca subsp. vesca]	7.14511e-33	81.0%	131.339	92	75
Contig1547	770	449442451	XP_004138995.1	PREDICTED: eukaryotic translation initiation factor 4G-like [Cucumis sativus]	6.39424e-19	67.0%	93.2041	90	61
Contig1548	1142	356562495	XP_003549506.1	PREDICTED: probable alpha,alpha-trehalose-phosphate synthase [UDP-forming] 11-like [Glycine max]	4.42077e-149	84.0%	333.183	225	189
Contig1549	407	225428201	XP_002278951.1	PREDICTED: probable alanyl-tRNA synthetase, chloroplastic [Vitis vinifera]	2.7153e-53	91.0%	187.193	110	101
Contig1550	765	470114984	XP_004293684.1	PREDICTED: cytochrome P450 716B2-like [Fragaria vesca subsp. vesca]	9.03418e-115	82.0%	346.28	240	197
Contig1551	1663	470103106	XP_004287985.1	PREDICTED: isoflavone 2'-hydroxylase-like [Fragaria vesca subsp. vesca]	0	85.0%	718.383	488	415
Contig1552	323	557523709	ESR35076.1	hypothetical protein CICLE_v10004389mg [Citrus clementina]	1.01404e-32	88.0%	127.102	79	70
Contig1553	635	550340887	EEE85878.2	alpha-1 family protein [Populus trichocarpa]	6.96102e-106	98.0%	335.109	172	169
Contig1554	647	508786196	EOY33452.1	Uncharacterized protein isoform 1 [Theobroma cacao]	2.98471e-68	78.0%	234.187	179	141
Contig1555	411	---NA---	---NA---	---NA---	---NA---	---NA---	---NA---	---NA---	---NA---
Contig1556	861	462405713	EMJ11177.1	hypothetical protein PRUPE_ppa005049mg [Prunus persica]	8.10489e-61	93.0%	140.584	77	72
Contig1557	771	449447418	XP_004141465.1	PREDICTED: 40S ribosomal protein S19-3-like [Cucumis sativus]	1.42661e-71	96.0%	151.754	77	74
Contig1558	1124	372450265	YP_005090448.1	NADH dehydrogenase subunit 5 (mitochondrion) [Millettia pinnata]	2.07843e-93	100.0%	140.198	68	68
Contig1559	656	470107431	XP_004290049.1	PREDICTED: probable flavin-containing monooxygenase 1-like [Fragaria vesca subsp. vesca]	2.19849e-79	84.0%	161.384	99	84
Contig1560	652	470134369	XP_004303026.1	PREDICTED: uncharacterized protein LOC101305191 [Fragaria vesca subsp. vesca]	1.4918e-34	66.0%	137.887	196	130
Contig1561	599	462415302	EMJ20039.1	hypothetical protein PRUPE_ppa010323mg [Prunus persica]	7.23656e-78	97.0%	174.481	94	92
Contig1562	1098	255580250	XP_002530955.1	multidrug resistance pump, putative [Ricinus communis]	3.60384e-140	91.0%	416.387	250	228
Contig1563	608	462418131	EMJ22618.1	hypothetical protein PRUPE_ppa001422mg [Prunus persica]	7.48353e-50	83.0%	129.028	98	82
Contig1564	376	---NA---	---NA---	---NA---	---NA---	---NA---	---NA---	---NA---	---NA---
Contig1565	623	462418995	EMJ23258.1	hypothetical protein PRUPE_ppa003189mg [Prunus persica]	1.7893e-96	93.0%	300.827	207	194
Contig1566	750	470126648	XP_004299295.1	PREDICTED: ras GTPase-activating protein-binding protein 1-like [Fragaria vesca subsp. vesca]	1.36114e-45	97.0%	166.007	85	83
Contig1567	685	550340083	EEE86082.2	starch synthase family protein [Populus trichocarpa]	7.47435e-15	65.0%	79.7221	86	56
Contig1568	709	462419080	EMJ23343.1	hypothetical protein PRUPE_ppa004685mg [Prunus persica]	3.769e-57	79.0%	183.726	136	108
Contig1569	866	561015679	ESW14540.1	hypothetical protein PHAVU_008G289900g [Phaseolus vulgaris]	1.60597e-93	96.0%	290.426	145	140
Contig1570	678	462406155	EMJ11619.1	hypothetical protein PRUPE_ppa000486mg [Prunus persica]	1.26094e-43	68.0%	164.466	166	113
Contig1571	997	225457114	XP_002283469.1	PREDICTED: nucleobase-ascorbate transporter 6 [Vitis vinifera]	6.42206e-158	94.0%	339.347	182	172
Contig1572	594	238012944	ACR37507.1	unknown [Zea mays]	3.41346e-51	95.0%	169.088	89	85
Contig1573	716	147865345	CAN84082.1	hypothetical protein VITISV_018997 [Vitis vinifera]	1.74275e-40	79.0%	147.132	112	89
Contig1574	981	449457576	XP_004146524.1	PREDICTED: sugar phosphatase YfbT-like [Cucumis sativus]	1.55473e-175	94.0%	500.745	275	259
Contig1575	453	---NA---	---NA---	---NA---	---NA---	---NA---	---NA---	---NA---	---NA---
Contig1576	611	290487116	ADD29942.1	ribosomal protein S3 [Ficus sp. Moore 315]	1.97471e-79	84.0%	138.658	86	73
Contig1577	400	---NA---	---NA---	---NA---	---NA---	---NA---	---NA---	---NA---	---NA---
Contig1578	644	225461326	XP_002284562.1	PREDICTED: probable ADP-ribosylation factor GTPase-activating protein AGD5-like isoform 1 [Vitis vinifera]	4.9687e-65	79.0%	155.606	115	91
Contig1579	1101	255543715	XP_002512920.1	ribosomal RNA methyltransferase, putative [Ricinus communis]	1.05843e-80	73.0%	219.55	263	192
Contig1580	572	462416676	EMJ21413.1	hypothetical protein PRUPE_ppa002415mg [Prunus persica]	5.24079e-77	81.0%	251.521	170	139
Contig1581	836	557527559	ESR38809.1	hypothetical protein CICLE_v10025040mg [Citrus clementina]	3.93202e-120	84.0%	292.352	189	160
Contig1582	422	---NA---	---NA---	---NA---	---NA---	---NA---	---NA---	---NA---	---NA---
Contig1583	657	462397480	EMJ03148.1	hypothetical protein PRUPE_ppa004555mg [Prunus persica]	2.95269e-116	90.0%	349.747	197	178
Contig1584	364	462413474	EMJ18523.1	hypothetical protein PRUPE_ppa020181mg [Prunus persica]	2.67849e-26	76.0%	72.7886	89	68
Contig1585	982	462397696	EMJ03364.1	hypothetical protein PRUPE_ppa006419mg [Prunus persica]	6.22466e-128	81.0%	380.948	272	221
Contig1586	747	508706907	EOX98803.1	WD-40 repeat family protein / small nuclear ribonucleoprotein Prp4p-related [Theobroma cacao]	8.40147e-157	93.0%	456.833	244	228
Contig1587	480	---NA---	---NA---	---NA---	---NA---	---NA---	---NA---	---NA---	---NA---
Contig1588	610	502121024	XP_004497162.1	PREDICTED: proteasome subunit alpha type-5-like isoform X1 [Cicer arietinum]	6.45545e-94	100.0%	188.348	87	87
Contig1589	730	462422058	EMJ26321.1	hypothetical protein PRUPE_ppa002630mg [Prunus persica]	3.42435e-61	76.0%	195.282	134	102
Contig1590	522	462411050	EMJ16099.1	hypothetical protein PRUPE_ppa000147mg [Prunus persica]	6.66812e-34	75.0%	115.546	116	87
Contig1591	943	224081475	XP_002306425.1	predicted protein [Populus trichocarpa]	4.99267e-118	93.0%	283.878	173	162
Contig1592	915	462422328	EMJ26591.1	hypothetical protein PRUPE_ppa000702mg [Prunus persica]	3.4712e-139	93.0%	427.557	270	253
Contig1593	408	225447745	XP_002263201.1	PREDICTED: chlorophyll a-b binding protein CP24 10A, chloroplastic [Vitis vinifera]	4.43419e-38	98.0%	114.005	58	57
Contig1594	612	255547335	XP_002514725.1	sensory transduction histidine kinase, putative [Ricinus communis]	1.29888e-88	95.0%	279.256	146	140
Contig1595	1004	508705886	EOX97782.1	Calcium-binding EF-hand family protein [Theobroma cacao]	3.40786e-100	87.0%	150.214	93	81
Contig1596	576	224130374	XP_002320821.1	predicted protein [Populus trichocarpa]	8.86408e-86	87.0%	267.7	171	149
Contig1597	448	557527039	ESR38345.1	hypothetical protein CICLE_v10027872mg [Citrus clementina]	2.7782e-94	98.0%	295.434	148	146
Contig1598	608	508720354	EOY12251.1	Pyrimidine b [Theobroma cacao]	8.31331e-89	96.0%	275.404	143	138
Contig1599	567	462399312	EMJ04980.1	hypothetical protein PRUPE_ppa001983mg [Prunus persica]	1.44216e-89	95.0%	240.35	124	119
Contig1600	607	239937658	ACS35626.1	ethylene signal transcription factor [Morus alba]	2.47937e-30	87.0%	121.324	78	68
Contig1601	596	470136256	XP_004303912.1	PREDICTED: transmembrane 9 superfamily member 4-like [Fragaria vesca subsp. vesca]	1.29818e-115	97.0%	352.058	181	177
Contig1602	346	---NA---	---NA---	---NA---	---NA---	---NA---	---NA---	---NA---	---NA---
Contig1603	1191	255559072	XP_002520558.1	brg-1 associated factor, putative [Ricinus communis]	7.40345e-81	73.0%	262.307	216	159
Contig1604	717	548834896	ERM96867.1	hypothetical protein AMTR_s05336p00003240, partial [Amborella trichopoda]	4.82449e-22	97.0%	95.1301	48	47
Contig1605	666	255584440	XP_002532951.1	fyve finger-containing phosphoinositide kinase, fyv1, putative [Ricinus communis]	1.8054e-60	69.0%	213.386	194	135
Contig1606	473	508709604	EOY01501.1	S-adenosylmethionine decarboxylase proenzyme [Theobroma cacao]	5.34118e-58	83.0%	192.586	124	104
Contig1607	464	296088652	CBI37643.3	unnamed protein product [Vitis vinifera]	2.87398e-36	74.0%	140.198	158	117
Contig1608	1121	508703501	EOX95397.1	TolB protein-related isoform 1 [Theobroma cacao]	1.5192e-135	84.0%	408.297	251	213
Contig1609	624	462399418	EMJ05086.1	hypothetical protein PRUPE_ppa008804mg [Prunus persica]	1.35736e-37	84.0%	100.523	58	49
Contig1610	740	145408590	YP_001152214.1	ORF124 [Pinus koraiensis]	4.32412e-35	83.0%	129.413	113	94
Contig1611	306	289540885	ADD09562.1	calcium ATPase [Trifolium repens]	4.13651e-35	85.0%	118.627	71	61
Contig1612	507	561031600	ESW30179.1	hypothetical protein PHAVU_002G131300g [Phaseolus vulgaris]	8.82383e-15	75.0%	72.7886	60	45
Contig1613	748	---NA---	---NA---	---NA---	---NA---	---NA---	---NA---	---NA---	---NA---
Contig1614	461	356542901	XP_003539903.1	PREDICTED: uncharacterized protein LOC100799384 isoform 1 [Glycine max]	4.17534e-38	90.0%	113.62	64	58
Contig1615	735	225426506	XP_002271695.1	PREDICTED: B3 domain-containing protein Os03g0120900-like [Vitis vinifera]	2.62572e-16	73.0%	69.707	57	42
Contig1616	337	550321524	EEF04857.2	hypothetical protein POPTR_0016s14700g, partial [Populus trichocarpa]	7.23312e-43	83.0%	150.214	98	82
Contig1617	436	449502216	XP_004161577.1	PREDICTED: callose synthase 3-like [Cucumis sativus]	3.34897e-48	78.0%	109.383	75	59
Contig1618	667	470116636	XP_004294484.1	PREDICTED: cyclic nucleotide-gated ion channel 4-like [Fragaria vesca subsp. vesca]	6.82331e-76	75.0%	124.02	88	66
Contig1619	378	561024094	ESW22824.1	hypothetical protein PHAVU_005G184300g [Phaseolus vulgaris]	2.30369e-63	82.0%	206.453	126	104
Contig1620	524	449461629	XP_004148544.1	PREDICTED: NADP-dependent D-sorbitol-6-phosphate dehydrogenase-like [Cucumis sativus]	9.57588e-56	77.0%	186.037	130	101
Contig1621	725	---NA---	---NA---	---NA---	---NA---	---NA---	---NA---	---NA---	---NA---
Contig1622	471	19347797	AAL86349.1	unknown protein [Arabidopsis thaliana]	7.77511e-57	84.0%	184.111	126	107
Contig1623	1375	470115193	XP_004293787.1	PREDICTED: nuclear-pore anchor-like [Fragaria vesca subsp. vesca]	2.31428e-119	83.0%	336.265	261	218
Contig1624	582	508786297	EOY33553.1	Phosphoglycerate/bisphosphoglycerate mutase family protein isoform 1 [Theobroma cacao]	3.15906e-92	95.0%	275.789	141	135
Contig1625	610	508784395	EOY31651.1	Calmodulin-binding protein isoform 3, partial [Theobroma cacao]	5.53632e-58	79.0%	196.823	144	115
Contig1626	836	462424489	EMJ28752.1	hypothetical protein PRUPE_ppa010592mg [Prunus persica]	1.07217e-86	92.0%	267.7	169	157
Contig1627	780	462397098	EMJ02897.1	hypothetical protein PRUPE_ppa004386mg [Prunus persica]	3.64301e-72	82.0%	184.882	128	105
Contig1628	467	557537900	ESR48944.1	hypothetical protein CICLE_v10031204mg [Citrus clementina]	3.71646e-30	67.0%	120.168	124	84
Contig1629	517	449531695	XP_004172821.1	PREDICTED: pyruvate dehydrogenase E1 component subunit alpha, mitochondrial-like [Cucumis sativus]	6.71213e-12	71.0%	65.4698	57	41
Contig1630	704	359484532	XP_002280317.2	PREDICTED: phosphoinositide 3-kinase regulatory subunit 4-like [Vitis vinifera]	1.18498e-77	90.0%	232.646	154	140
Contig1631	1038	359491162	XP_002275118.2	PREDICTED: callose synthase 10 [Vitis vinifera]	3.50014e-104	86.0%	238.424	169	146
Contig1632	568	526117916	NP_001268146.1	ripening-related protein-like [Vitis vinifera]	6.96551e-89	93.0%	271.552	148	139
Contig1633	367	147798987	CAN61635.1	hypothetical protein VITISV_008456 [Vitis vinifera]	2.23295e-56	95.0%	195.667	120	114
Contig1634	850	462397629	EMJ03297.1	hypothetical protein PRUPE_ppa007568mg [Prunus persica]	5.25575e-108	90.0%	181.03	110	99
Contig1635	518	255555659	XP_002518865.1	heat shock protein, putative [Ricinus communis]	4.54963e-25	100.0%	107.842	53	53
Contig1636	324	462397484	EMJ03152.1	hypothetical protein PRUPE_ppa004590m1g [Prunus persica]	1.02568e-16	63.0%	80.8777	103	65
Contig1637	502	508776824	EOY24080.1	CheY-like two-component responsive regulator family protein isoform 2 [Theobroma cacao]	4.10236e-42	89.0%	154.066	92	82
Contig1638	655	470133994	XP_004302843.1	PREDICTED: DNA repair protein RadA homolog [Fragaria vesca subsp. vesca]	3.06437e-50	86.0%	179.489	120	104
Contig1639	541	462407236	EMJ12570.1	hypothetical protein PRUPE_ppa002549mg [Prunus persica]	2.52218e-21	60.0%	82.8037	112	68
Contig1640	739	297733856	CBI15103.3	unnamed protein product [Vitis vinifera]	5.41983e-66	90.0%	214.927	141	128
Contig1641	615	462400899	EMJ06456.1	hypothetical protein PRUPE_ppa006295mg [Prunus persica]	2.00144e-27	65.0%	113.62	159	104
Contig1642	780	470128179	XP_004300025.1	PREDICTED: uncharacterized protein C3B8.09-like [Fragaria vesca subsp. vesca]	1.62259e-68	78.0%	231.491	259	204
Contig1643	487	224068468	XP_002302753.1	predicted protein [Populus trichocarpa]	4.89011e-36	94.0%	131.724	68	64
Contig1644	779	470107155	XP_004289915.1	PREDICTED: transcription factor bHLH3-like [Fragaria vesca subsp. vesca]	1.59949e-62	67.0%	212.231	227	154
Contig1645	620	462399295	EMJ04963.1	hypothetical protein PRUPE_ppa003118mg [Prunus persica]	4.39325e-83	92.0%	266.159	150	138
Contig1646	874	550318119	ERP49693.1	hypothetical protein POPTR_0018s05830g [Populus trichocarpa]	5.08356e-15	55.0%	55.8398	93	52
Contig1647	904	462410563	EMJ15897.1	hypothetical protein PRUPE_ppa026371mg [Prunus persica]	2.8598e-109	75.0%	346.665	299	226
Contig1648	1122	508726004	EOY17901.1	RNI-like superfamily protein [Theobroma cacao]	0	92.0%	588.956	348	323
Contig1649	861	508787050	EOY34306.1	Leucine-rich repeat (LRR) family protein isoform 2 [Theobroma cacao]	3.10279e-117	97.0%	344.739	181	176
Contig1650	568	82941453	BAE48792.1	NADP-isocitrate dehydrogenase [Codonopsis lanceolata]	2.63231e-100	98.0%	304.679	150	147
Contig1651	418	---NA---	---NA---	---NA---	---NA---	---NA---	---NA---	---NA---	---NA---
Contig1652	485	514996301	AGO64470.1	GDP-L-galactose phosphorylase, partial [Rosa roxburghii]	3.05435e-89	90.0%	270.011	153	139
Contig1653	592	296084957	CBI28372.3	unnamed protein product [Vitis vinifera]	3.82831e-48	97.0%	165.236	100	97
Contig1654	1051	297733793	CBI15040.3	unnamed protein product [Vitis vinifera]	3.48836e-113	86.0%	283.493	205	178
Contig1655	874	462414521	EMJ19258.1	hypothetical protein PRUPE_ppa006808mg [Prunus persica]	3.36429e-112	93.0%	338.576	184	172
Contig1656	1185	462403848	EMJ09405.1	hypothetical protein PRUPE_ppa019738mg, partial [Prunus persica]	0	97.0%	621.698	314	306
Contig1657	923	565483354	XP_006299317.1	hypothetical protein CARUB_v10015472mg [Capsella rubella]	5.41934e-128	70.0%	379.022	320	227
Contig1658	423	470106463	XP_004289591.1	PREDICTED: uncharacterized protein LOC101310172, partial [Fragaria vesca subsp. vesca]	3.29888e-50	90.0%	167.162	96	87
Contig1659	267	---NA---	---NA---	---NA---	---NA---	---NA---	---NA---	---NA---	---NA---
Contig1660	618	255565701	XP_002523840.1	expressed protein, putative [Ricinus communis]	5.61335e-97	85.0%	300.442	175	150
Contig1661	859	470102804	XP_004287841.1	PREDICTED: cytochrome P450 84A1-like [Fragaria vesca subsp. vesca]	5.26365e-104	92.0%	216.468	137	127
Contig1662	569	359480314	XP_002270355.2	PREDICTED: uncharacterized protein yqjG-like [Vitis vinifera]	1.40806e-90	84.0%	279.641	179	152
Contig1663	776	224117276	XP_002331740.1	predicted protein [Populus trichocarpa]	1.14017e-139	92.0%	407.912	230	212
Contig1664	424	557523852	ESR35219.1	hypothetical protein CICLE_v10004180mg [Citrus clementina]	2.06412e-23	85.0%	85.5001	70	60
Contig1665	491	508786683	EOY33939.1	NAD(P)-binding Rossmann-fold superfamily protein isoform 1 [Theobroma cacao]	9.53508e-18	80.0%	83.9593	55	44
Contig1666	1170	297735669	CBI18356.3	unnamed protein product [Vitis vinifera]	1.90803e-151	95.0%	469.544	249	239
Contig1667	437	326499335	BAK06158.1	predicted protein [Hordeum vulgare subsp. vulgare]	7.15149e-44	89.0%	123.635	78	70
Contig1668	1124	356501372	XP_003519499.1	PREDICTED: LOW QUALITY PROTEIN: E3 ubiquitin-protein ligase RING1-like [Glycine max]	3.94079e-89	69.0%	280.796	300	208
Contig1669	549	290490499	ADD31606.1	acetyl-CoA carboxylase carboxyltransferase beta subunit protein [Heuchera sanguinea]	9.48358e-37	84.0%	139.813	88	74
Contig1670	667	462418965	EMJ23228.1	hypothetical protein PRUPE_ppa003015mg [Prunus persica]	1.59936e-113	85.0%	346.28	222	189
Contig1671	265	---NA---	---NA---	---NA---	---NA---	---NA---	---NA---	---NA---	---NA---
Contig1672	730	488468934	AGL07709.1	pathogenesis-related thaumatin-like protein [Ziziphus jujuba]	1.04201e-55	83.0%	186.808	114	95
Contig1673	719	388519461	AFK47792.1	unknown [Medicago truncatula]	2.14526e-67	81.0%	166.007	141	115
Contig1674	691	508727286	EOY19183.1	Zinc induced facilitator-like 1 isoform 3 [Theobroma cacao]	5.53078e-90	88.0%	280.026	193	170
Contig1675	278	---NA---	---NA---	---NA---	---NA---	---NA---	---NA---	---NA---	---NA---
Contig1676	1035	225434974	XP_002283965.1	PREDICTED: putative E3 ubiquitin-protein ligase XBAT31 isoform 1 [Vitis vinifera]	0	95.0%	521.931	283	269
Contig1677	944	565346115	XP_006340112.1	PREDICTED: probable alpha,alpha-trehalose-phosphate synthase [UDP-forming] 9-like [Solanum tuberosum]	2.88962e-145	93.0%	283.108	157	147
Contig1678	479	470103954	XP_004288390.1	PREDICTED: SNF1-related protein kinase regulatory subunit beta-1-like [Fragaria vesca subsp. vesca]	9.09527e-17	64.0%	80.4925	73	47
Contig1679	510	---NA---	---NA---	---NA---	---NA---	---NA---	---NA---	---NA---	---NA---
Contig1680	750	462395073	EMJ00872.1	hypothetical protein PRUPE_ppa000080mg [Prunus persica]	4.527e-87	90.0%	236.884	153	138
Contig1681	550	557550752	ESR61381.1	hypothetical protein CICLE_v10014251mg [Citrus clementina]	1.02969e-109	93.0%	340.887	175	164
Contig1682	1524	462419333	EMJ23596.1	hypothetical protein PRUPE_ppa004032mg [Prunus persica]	2.5277e-152	83.0%	440.269	314	263
Contig1683	968	255587028	XP_002534105.1	Spotted leaf protein, putative [Ricinus communis]	5.79951e-179	95.0%	520.005	296	283
Contig1684	1136	118482715	ABK93276.1	unknown [Populus trichocarpa]	0	97.0%	640.958	345	335
Contig1685	398	557524909	ESR36215.1	hypothetical protein CICLE_v10027999mg [Citrus clementina]	8.13573e-09	95.0%	45.8246	41	39
Contig1686	914	470109905	XP_004291228.1	PREDICTED: BTB/POZ domain-containing protein At2g30600-like [Fragaria vesca subsp. vesca]	6.72916e-120	83.0%	255.373	164	137
Contig1687	1297	356508884	XP_003523183.1	PREDICTED: calnexin homolog [Glycine max]	3.92801e-135	93.0%	343.199	223	208
Contig1688	554	359359690	AEV41413.1	beta-1,3-glucanase [Hevea brasiliensis]	4.00205e-93	88.0%	284.648	170	150
Contig1689	1578	147818682	CAN76185.1	hypothetical protein VITISV_023086 [Vitis vinifera]	0	97.0%	542.732	308	300
Contig1690	1438	255550217	XP_002516159.1	pentatricopeptide repeat-containing protein, putative [Ricinus communis]	0	90.0%	513.457	297	269
Contig1691	436	356521008	XP_003529150.1	PREDICTED: vacuolar cation/proton exchanger 3-like [Glycine max]	4.98822e-50	84.0%	173.326	111	94
Contig1692	479	470115834	XP_004294096.1	PREDICTED: alpha-1,3/1,6-mannosyltransferase ALG2-like [Fragaria vesca subsp. vesca]	1.41654e-68	92.0%	221.476	119	110
Contig1693	537	356550378	XP_003543564.1	PREDICTED: fructokinase-2-like [Glycine max]	1.05465e-105	96.0%	315.079	166	161
Contig1694	973	225442450	XP_002277939.1	PREDICTED: poly(A) polymerase-like [Vitis vinifera]	2.99968e-71	63.0%	243.047	314	199
Contig1695	772	255544534	XP_002513328.1	glyceraldehyde 3-phosphate dehydrogenase, putative [Ricinus communis]	1.37253e-133	99.0%	392.889	209	207
Contig1696	848	449452568	XP_004144031.1	PREDICTED: tubulin--tyrosine ligase-like protein 12-like [Cucumis sativus]	1.37116e-84	78.0%	279.256	194	152
Contig1697	821	359496346	XP_003635214.1	PREDICTED: lysine histidine transporter-like 8-like [Vitis vinifera]	6.84019e-93	84.0%	292.738	214	180
Contig1698	1710	462411065	EMJ16114.1	hypothetical protein PRUPE_ppa000707mg [Prunus persica]	0	90.0%	964.526	571	516
Contig1699	431	462395120	EMJ00919.1	hypothetical protein PRUPE_ppa002285mg [Prunus persica]	1.64041e-37	85.0%	115.161	68	58
Contig1700	976	166343829	ABY86657.1	beta-tubulin 10 [Gossypium hirsutum]	6.99426e-177	99.0%	328.946	172	171
Contig1701	679	557528042	ESR39292.1	hypothetical protein CICLE_v10025683mg [Citrus clementina]	2.93219e-82	100.0%	191.045	91	91
Contig1702	782	470142235	XP_004306817.1	PREDICTED: uncharacterized protein LOC101312189 [Fragaria vesca subsp. vesca]	1.38911e-46	81.0%	129.413	106	86
Contig1703	537	118484313	ABK94034.1	unknown [Populus trichocarpa]	1.26766e-40	100.0%	140.969	74	74
Contig1704	408	565498158	XP_006306718.1	hypothetical protein CARUB_v10008244mg [Capsella rubella]	2.81046e-10	72.0%	63.929	43	31
Contig1705	516	462405725	EMJ11189.1	hypothetical protein PRUPE_ppa005252mg [Prunus persica]	3.03054e-19	68.0%	90.1225	101	69
Contig1706	915	462413153	EMJ18202.1	hypothetical protein PRUPE_ppa002303mg [Prunus persica]	9.8994e-68	98.0%	231.491	129	127
Contig1707	675	508721796	EOY13693.1	RING/U-box superfamily protein isoform 3 [Theobroma cacao]	2.37278e-39	69.0%	147.517	115	80
Contig1708	858	462420863	EMJ25126.1	hypothetical protein PRUPE_ppa011048mg [Prunus persica]	4.13422e-83	79.0%	258.07	185	147
Contig1709	972	225448729	XP_002275465.1	PREDICTED: uncharacterized aarF domain-containing protein kinase At5g05200, chloroplastic [Vitis vinifera]	9.23174e-165	95.0%	479.174	269	256
Contig1710	1322	462422452	EMJ26715.1	hypothetical protein PRUPE_ppa000193mg [Prunus persica]	3.04863e-72	80.0%	255.373	172	138
Contig1711	894	460402002	XP_004246504.1	PREDICTED: signal recognition particle 54 kDa protein, chloroplastic-like isoform 2 [Solanum lycopersicum]	7.67903e-103	92.0%	305.834	193	179
Contig1712	771	462415332	EMJ20069.1	hypothetical protein PRUPE_ppa003217mg [Prunus persica]	1.14371e-94	89.0%	298.516	179	160
Contig1713	974	149391059	ABR25547.1	rubisco large subunit-binding protein subunit alpha [Oryza sativa Indica Group]	3.45118e-101	93.0%	305.064	194	181
Contig1714	994	462416025	EMJ20762.1	hypothetical protein PRUPE_ppa001133mg [Prunus persica]	1.35805e-164	95.0%	390.963	200	190
Contig1715	681	508706279	EOX98175.1	Kinase superfamily protein isoform 1 [Theobroma cacao]	6.90743e-112	96.0%	195.667	95	92
Contig1716	785	---NA---	---NA---	---NA---	---NA---	---NA---	---NA---	---NA---	---NA---
Contig1717	968	462403968	EMJ09525.1	hypothetical protein PRUPE_ppa002573mg [Prunus persica]	4.53308e-120	82.0%	368.622	263	218
Contig1718	530	449498547	XP_004160567.1	PREDICTED: peroxisomal biogenesis factor 6-like, partial [Cucumis sativus]	2.23222e-93	91.0%	296.59	171	156
Contig1719	771	508711133	EOY03030.1	Acetyl-CoA synthetase isoform 1 [Theobroma cacao]	5.40087e-141	98.0%	374.785	181	179
Contig1720	906	147818878	CAN73778.1	hypothetical protein VITISV_042179 [Vitis vinifera]	1.65644e-123	83.0%	368.237	296	247
Contig1721	687	462396773	EMJ02572.1	hypothetical protein PRUPE_ppa007775mg [Prunus persica]	1.97875e-96	82.0%	294.278	229	188
Contig1722	294	449442929	XP_004139233.1	PREDICTED: light-inducible protein CPRF2-like [Cucumis sativus]	2.75164e-12	70.0%	67.781	75	53
Contig1723	715	462419047	EMJ23310.1	hypothetical protein PRUPE_ppa007664mg [Prunus persica]	3.41606e-123	97.0%	363.229	185	180
Contig1724	765	---NA---	---NA---	---NA---	---NA---	---NA---	---NA---	---NA---	---NA---
Contig1725	465	225442341	XP_002281000.1	PREDICTED: ubiquitin carboxyl-terminal hydrolase 6 [Vitis vinifera]	2.64509e-63	85.0%	209.534	155	132
Contig1726	592	462401000	EMJ06557.1	hypothetical protein PRUPE_ppa007194mg [Prunus persica]	2.4956e-44	93.0%	134.42	76	71
Contig1727	1045	462401379	EMJ06936.1	hypothetical protein PRUPE_ppa010147mg [Prunus persica]	1.085e-82	100.0%	192.586	91	91
Contig1728	870	302748308	ADL63635.1	NADH dehydrogenase subunit 5, partial (mitochondrion) [Goniolimon tataricum]	1.53743e-142	97.0%	286.96	145	142
Contig1729	456	462419107	EMJ23370.1	hypothetical protein PRUPE_ppa007757mg [Prunus persica]	5.26636e-51	83.0%	174.096	124	103
Contig1730	523	462408534	EMJ13868.1	hypothetical protein PRUPE_ppa018351mg [Prunus persica]	2.78387e-61	83.0%	202.601	143	120
Contig1731	891	356536723	XP_003536885.1	PREDICTED: ABC transporter C family member 4-like [Glycine max]	1.45645e-132	81.0%	418.313	305	249
Contig1732	847	462414422	EMJ19159.1	hypothetical protein PRUPE_ppa005231mg [Prunus persica]	7.01459e-38	57.0%	128.257	246	141
Contig1733	591	224117752	XP_002317659.1	predicted protein [Populus trichocarpa]	1.70483e-51	82.0%	171.785	113	93
Contig1734	422	462410664	EMJ15998.1	hypothetical protein PRUPE_ppa000097mg [Prunus persica]	4.63296e-57	83.0%	199.904	120	100
Contig1735	828	470122499	XP_004297278.1	PREDICTED: uncharacterized protein LOC101298217 [Fragaria vesca subsp. vesca]	2.01595e-76	87.0%	216.083	132	115
Contig1736	1090	462411724	EMJ16773.1	hypothetical protein PRUPE_ppa007501mg [Prunus persica]	9.09232e-147	84.0%	428.713	326	276
Contig1737	1881	508701942	EOX93838.1	Cytochrome P450 [Theobroma cacao]	0	77.0%	611.683	525	405
Contig1738	698	334186682	NP_001190765.1	WD-40 repeat family protein [Arabidopsis thaliana]	6.14897e-71	80.0%	150.984	126	101
Contig1739	440	557548359	ESR58988.1	hypothetical protein CICLE_v10017346mg [Citrus clementina]	1.13656e-17	86.0%	79.7221	50	43
Contig1740	1000	449457584	XP_004146528.1	PREDICTED: general transcription factor IIE subunit 2-like [Cucumis sativus]	2.01477e-70	74.0%	229.18	186	138
Contig1741	416	462417465	EMJ22202.1	hypothetical protein PRUPE_ppa010434mg [Prunus persica]	9.65801e-36	90.0%	122.094	70	63
Contig1742	705	550318108	ERP49690.1	hypothetical protein POPTR_0018s05470g [Populus trichocarpa]	3.03698e-115	94.0%	338.961	219	206
Contig1743	894	557556811	ESR66825.1	hypothetical protein CICLE_v10007494mg [Citrus clementina]	2.93899e-176	95.0%	509.99	271	258
Contig1744	523	462411051	EMJ16100.1	hypothetical protein PRUPE_ppa000160mg [Prunus persica]	1.90554e-46	78.0%	170.629	149	117
Contig1745	600	---NA---	---NA---	---NA---	---NA---	---NA---	---NA---	---NA---	---NA---
Contig1746	650	508787149	EOY34405.1	Zinc finger family protein [Theobroma cacao]	1.42253e-56	87.0%	181.415	109	95
Contig1747	792	449449575	XP_004142540.1	PREDICTED: probable dimethyladenosine transferase-like [Cucumis sativus]	2.6119e-114	89.0%	341.273	195	175
Contig1748	993	508704696	EOX96592.1	Transducin family protein / WD-40 repeat family protein isoform 2 [Theobroma cacao]	0	95.0%	619.772	331	315
Contig1749	660	326503142	BAJ99196.1	predicted protein [Hordeum vulgare subsp. vulgare]	2.12138e-84	85.0%	221.476	147	125
Contig1750	822	255563665	XP_002522834.1	breast carcinoma amplified sequence, putative [Ricinus communis]	3.27349e-97	88.0%	247.284	193	170
Contig1751	1056	462404898	EMJ10362.1	hypothetical protein PRUPE_ppa006106mg [Prunus persica]	2.09274e-142	95.0%	419.468	221	210
Contig1752	1087	462400157	EMJ05825.1	hypothetical protein PRUPE_ppa002189mg [Prunus persica]	5.55495e-105	69.0%	230.72	216	151
Contig1753	757	429510239	AFZ94860.1	ABI1 [Fragaria x ananassa]	6.12173e-85	78.0%	271.552	233	182
Contig1754	342	561025399	ESW24084.1	hypothetical protein PHAVU_004G101300g [Phaseolus vulgaris]	1.20972e-30	94.0%	98.2117	51	48
Contig1755	1034	462414689	EMJ19426.1	hypothetical protein PRUPE_ppa007917mg [Prunus persica]	6.20514e-155	88.0%	447.973	283	250
Contig1756	464	462395716	EMJ01515.1	hypothetical protein PRUPE_ppa001188mg [Prunus persica]	1.07847e-16	85.0%	83.1889	47	40
Contig1757	764	449523612	XP_004168817.1	PREDICTED: sodium/hydrogen exchanger 7-like [Cucumis sativus]	1.19004e-135	90.0%	406.757	233	211
Contig1758	986	449454259	XP_004144873.1	PREDICTED: coiled-coil domain-containing protein 124-like [Cucumis sativus]	8.21217e-72	96.0%	230.72	157	151
Contig1759	762	462396213	EMJ02012.1	hypothetical protein PRUPE_ppa025698mg, partial [Prunus persica]	7.33172e-123	93.0%	381.719	209	195
Contig1760	919	557537817	ESR48861.1	hypothetical protein CICLE_v10031682mg [Citrus clementina]	5.37625e-46	65.0%	167.933	172	113
Contig1761	1400	218963693	ACL13550.1	delta-1-pyrroline-5-carboxylate dehydrogenase 1 protein [Malus domestica]	0	96.0%	364.77	185	178
Contig1762	1232	557524668	ESR35974.1	hypothetical protein CICLE_v10027661mg [Citrus clementina]	0	96.0%	366.696	186	180
Contig1763	523	462406019	EMJ11483.1	hypothetical protein PRUPE_ppa002808mg [Prunus persica]	6.66202e-19	57.0%	90.1225	141	81
Contig1764	930	565362119	XP_006347799.1	PREDICTED: uncharacterized protein LOC102599811 [Solanum tuberosum]	2.76297e-57	89.0%	136.346	83	74
Contig1765	1224	449454742	XP_004145113.1	PREDICTED: ATP synthase gamma chain, chloroplastic-like [Cucumis sativus]	1.30392e-149	95.0%	380.948	223	214
Contig1766	686	508702430	EOX94326.1	Tetratricopeptide repeat (TPR)-like superfamily protein, putative isoform 1 [Theobroma cacao]	3.21331e-111	84.0%	345.895	229	194
Contig1767	987	225465198	XP_002264400.1	PREDICTED: elongation factor 1-gamma-like [Vitis vinifera]	2.36762e-141	93.0%	383.259	251	234
Contig1768	627	470105622	XP_004289181.1	PREDICTED: uncharacterized protein RSN1-like [Fragaria vesca subsp. vesca]	2.60587e-80	90.0%	190.274	110	100
Contig1769	422	---NA---	---NA---	---NA---	---NA---	---NA---	---NA---	---NA---	---NA---
Contig1770	624	449433089	XP_004134330.1	PREDICTED: K(+) efflux antiporter 2, chloroplastic-like [Cucumis sativus]	6.87408e-93	96.0%	285.804	162	157
Contig1771	900	297738357	CBI27558.3	unnamed protein product [Vitis vinifera]	4.4376e-86	95.0%	281.952	145	138
Contig1772	527	462403403	EMJ08960.1	hypothetical protein PRUPE_ppa026692mg [Prunus persica]	4.43223e-70	80.0%	228.409	179	144
Contig1773	721	462419537	EMJ23800.1	hypothetical protein PRUPE_ppa006288mg [Prunus persica]	3.29356e-70	94.0%	229.18	119	112
Contig1774	818	224103887	XP_002313233.1	predicted protein [Populus trichocarpa]	9.1695e-92	93.0%	279.256	149	139
Contig1775	708	147845834	CAN82189.1	hypothetical protein VITISV_031114 [Vitis vinifera]	1.92257e-60	97.0%	206.838	107	104
Contig1776	455	557546314	ESR57292.1	hypothetical protein CICLE_v10019577mg [Citrus clementina]	5.22772e-37	91.0%	139.428	87	80
Contig1777	716	462396581	EMJ02380.1	hypothetical protein PRUPE_ppa003322mg [Prunus persica]	1.50449e-52	75.0%	186.422	157	119
Contig1778	478	---NA---	---NA---	---NA---	---NA---	---NA---	---NA---	---NA---	---NA---
Contig1779	732	225445726	XP_002270946.1	PREDICTED: protein WAX2 isoform 2 [Vitis vinifera]	1.0791e-67	64.0%	202.986	198	128
Contig1780	1126	255553635	XP_002517858.1	26S proteasome regulatory subunit rpn1, putative [Ricinus communis]	0	98.0%	590.497	317	313
Contig1781	488	147866674	CAN83681.1	hypothetical protein VITISV_003846 [Vitis vinifera]	4.00073e-92	93.0%	280.026	152	142
Contig1782	961	508774971	EOY22227.1	Phosphoribulokinase / Uridine kinase family isoform 1 [Theobroma cacao]	0	93.0%	544.273	290	271
Contig1783	540	462404805	EMJ10269.1	hypothetical protein PRUPE_ppa000035mg [Prunus persica]	1.28845e-32	76.0%	131.339	141	108
Contig1784	663	10241603	CAC09580.1	protein kinase (PK) [Fagus sylvatica]	1.33113e-138	92.0%	405.986	220	204
Contig1785	871	462414460	EMJ19197.1	hypothetical protein PRUPE_ppa005682mg [Prunus persica]	1.01885e-55	70.0%	194.126	272	191
Contig1786	745	342837657	DAA34918.1	TPA: alpha-amylase [Glycine max]	4.40021e-158	93.0%	470.315	248	233
Contig1787	861	462395896	EMJ01695.1	hypothetical protein PRUPE_ppa009218mg [Prunus persica]	1.07889e-130	80.0%	382.104	285	230
Contig1788	559	359486447	XP_003633444.1	PREDICTED: uncharacterized protein LOC100854874 [Vitis vinifera]	3.68723e-24	57.0%	106.301	145	83
Contig1789	630	---NA---	---NA---	---NA---	---NA---	---NA---	---NA---	---NA---	---NA---
Contig1790	672	46850181	AAT02522.1	metallothionein 1a [Populus trichocarpa x Populus deltoides]	1.53966e-13	89.0%	69.707	38	34
Contig1791	949	557530194	ESR41444.1	hypothetical protein CICLE_v10024764mg [Citrus clementina]	3.02959e-103	78.0%	271.166	231	182
Contig1792	401	---NA---	---NA---	---NA---	---NA---	---NA---	---NA---	---NA---	---NA---
Contig1793	428	508715155	EOY07052.1	Methyltransferases [Theobroma cacao]	1.25808e-50	81.0%	176.022	124	101
Contig1794	405	561033124	ESW31703.1	hypothetical protein PHAVU_002G260700g [Phaseolus vulgaris]	8.58888e-33	95.0%	124.405	81	77
Contig1795	326	359474959	XP_003631559.1	PREDICTED: ser/Thr-rich protein T10 in DGCR region-like [Vitis vinifera]	1.91971e-40	87.0%	142.51	91	80
Contig1796	716	470101652	XP_004287284.1	PREDICTED: uncharacterized protein LOC101311216 [Fragaria vesca subsp. vesca]	8.28497e-75	93.0%	236.498	132	123
Contig1797	298	18075960	CAD12837.1	putative metallophosphatase [Lupinus luteus]	9.44857e-09	79.0%	57.7658	44	35
Contig1798	704	356512852	XP_003525129.1	PREDICTED: probable methyltransferase PMT26-like [Glycine max]	2.89107e-162	94.0%	478.789	234	221
Contig1799	248	---NA---	---NA---	---NA---	---NA---	---NA---	---NA---	---NA---	---NA---
Contig1800	885	449454436	XP_004144961.1	PREDICTED: BI1-like protein-like [Cucumis sativus]	6.82102e-100	84.0%	301.982	244	207
Contig1801	680	508720710	EOY12607.1	Autophagy 18 F isoform 4 [Theobroma cacao]	2.5827e-71	79.0%	238.039	171	136
Contig1802	719	462422919	EMJ27182.1	hypothetical protein PRUPE_ppa012735mg [Prunus persica]	7.50335e-58	85.0%	189.119	147	126
Contig1803	1228	359491637	XP_002280859.2	PREDICTED: histone deacetylase 5-like [Vitis vinifera]	3.1547e-90	66.0%	256.144	232	155
Contig1804	637	356553146	XP_003544919.1	PREDICTED: uncharacterized protein LOC100810630 [Glycine max]	1.59367e-96	93.0%	248.054	140	131
Contig1805	709	359479205	XP_003632233.1	PREDICTED: uncharacterized protein LOC100258161 isoform 1 [Vitis vinifera]	8.53109e-35	78.0%	135.961	132	103
Contig1806	503	462421402	EMJ25665.1	hypothetical protein PRUPE_ppa022569mg, partial [Prunus persica]	2.1728e-42	85.0%	132.494	96	82
Contig1807	387	462422230	EMJ26493.1	hypothetical protein PRUPE_ppa001326mg [Prunus persica]	2.43947e-38	95.0%	144.436	74	71
Contig1808	388	---NA---	---NA---	---NA---	---NA---	---NA---	---NA---	---NA---	---NA---
Contig1809	727	508702710	EOX94606.1	Histone H2A 11 [Theobroma cacao]	5.46913e-59	98.0%	191.43	96	95
Contig1810	656	462413136	EMJ18185.1	hypothetical protein PRUPE_ppa002596mg [Prunus persica]	1.21869e-113	88.0%	347.436	205	182
Contig1811	518	557543450	ESR54428.1	hypothetical protein CICLE_v10020488mg [Citrus clementina]	1.26619e-76	85.0%	242.662	146	125
Contig1812	1139	70794962	AAZ08455.1	RNA polymerase II second largest subunit [Camellia japonica]	3.68983e-112	82.0%	342.813	227	187
Contig1813	569	356535705	XP_003536384.1	PREDICTED: uncharacterized protein LOC100788598 [Glycine max]	9.89731e-87	91.0%	274.248	176	161
Contig1814	792	---NA---	---NA---	---NA---	---NA---	---NA---	---NA---	---NA---	---NA---
Contig1815	732	449447173	XP_004141343.1	PREDICTED: LOW QUALITY PROTEIN: F-box/LRR-repeat protein 15-like [Cucumis sativus]	7.12346e-67	75.0%	229.95	214	161
Contig1816	477	410610279	AFV74908.1	RNA polymerase II second largest subunit, partial [Balanophora fungosa]	3.0251e-49	90.0%	167.548	105	95
Contig1817	342	462395116	EMJ00915.1	hypothetical protein PRUPE_ppa002128mg [Prunus persica]	1.37413e-54	91.0%	187.963	108	99
Contig1818	1005	462422110	EMJ26373.1	hypothetical protein PRUPE_ppa002256mg [Prunus persica]	6.06834e-113	85.0%	351.673	229	196
Contig1819	488	508708736	EOY00633.1	Octicosapeptide/Phox/Bem1p family protein isoform 1 [Theobroma cacao]	5.16989e-61	96.0%	195.282	107	103
Contig1820	1043	462415604	EMJ20341.1	hypothetical protein PRUPE_ppa016016mg [Prunus persica]	3.96332e-66	63.0%	158.688	237	150
Contig1821	614	561006315	ESW05309.1	hypothetical protein PHAVU_011G169300g [Phaseolus vulgaris]	1.58334e-87	94.0%	207.223	111	105
Contig1822	580	---NA---	---NA---	---NA---	---NA---	---NA---	---NA---	---NA---	---NA---
Contig1823	1749	508708076	EOX99972.1	ATP synthase alpha/beta family protein isoform 1 [Theobroma cacao]	0	95.0%	506.908	286	273
Contig1824	482	359486687	XP_002265345.2	PREDICTED: NAC domain-containing protein 78-like [Vitis vinifera]	1.3118e-11	71.0%	68.1662	56	40
Contig1825	905	351726988	NP_001237657.1	uncharacterized protein LOC100499900 [Glycine max]	4.40713e-72	100.0%	177.563	99	99
Contig1826	783	255573459	XP_002527655.1	conserved hypothetical protein [Ricinus communis]	2.49898e-42	91.0%	115.161	68	62
Contig1827	484	255579087	XP_002530392.1	conserved hypothetical protein [Ricinus communis]	3.98383e-99	92.0%	295.434	156	145
Contig1828	713	---NA---	---NA---	---NA---	---NA---	---NA---	---NA---	---NA---	---NA---
Contig1829	482	502129606	XP_004500364.1	PREDICTED: transcription factor RF2b-like [Cicer arietinum]	2.56174e-25	94.0%	92.8189	50	47
Contig1830	438	470142543	XP_004306964.1	PREDICTED: CCR4-NOT transcription complex subunit 1-like [Fragaria vesca subsp. vesca]	1.01796e-88	94.0%	291.197	142	134
Contig1831	512	462417065	EMJ21802.1	hypothetical protein PRUPE_ppa001350mg [Prunus persica]	2.21404e-71	78.0%	238.039	171	135
Contig1832	474	462420798	EMJ25061.1	hypothetical protein PRUPE_ppa010801mg [Prunus persica]	7.98402e-40	85.0%	142.124	92	79
Contig1833	486	---NA---	---NA---	---NA---	---NA---	---NA---	---NA---	---NA---	---NA---
Contig1834	606	550326720	EEE96908.2	hypothetical protein POPTR_0012s09150g [Populus trichocarpa]	2.25043e-130	98.0%	382.489	187	184
Contig1835	383	449440816	XP_004138180.1	PREDICTED: LON peptidase N-terminal domain and RING finger protein 2-like [Cucumis sativus]	4.09949e-47	69.0%	165.622	128	89
Contig1836	1909	224094759	XP_002310225.1	predicted protein [Populus trichocarpa]	0	98.0%	520.005	256	253
Contig1837	761	462395127	EMJ00926.1	hypothetical protein PRUPE_ppa002499mg [Prunus persica]	2.20001e-68	81.0%	231.106	179	146
Contig1838	737	557538985	ESR50029.1	hypothetical protein CICLE_v10031120mg [Citrus clementina]	1.19687e-74	80.0%	236.498	176	141
Contig1839	728	462423583	EMJ27846.1	hypothetical protein PRUPE_ppa022070mg [Prunus persica]	2.31403e-67	79.0%	224.942	157	125
Contig1840	720	114804303	YP_762300.1	ribosomal protein L22 [Morus indica]	3.76238e-43	82.0%	140.969	93	77
Contig1841	868	---NA---	---NA---	---NA---	---NA---	---NA---	---NA---	---NA---	---NA---
Contig1842	647	12585492	Q9SWE7.1	VATE_CITLI RecName: Full=V-type proton ATPase subunit E; Short=V-ATPase subunit E; AltName: Full=ClVE-1; AltName: Full=Vacuolar proton pump subunit E	1.46721e-83	93.0%	256.529	151	141
Contig1843	462	462399323	EMJ04991.1	hypothetical protein PRUPE_ppa001273mg [Prunus persica]	1.66219e-30	63.0%	123.25	168	106
Contig1844	501	115461194	NP_001054197.1	Os04g0668700 [Oryza sativa Japonica Group]	1.32451e-47	83.0%	98.5969	62	52
Contig1845	611	508723434	EOY15331.1	Localized to the inner membrane of the chloroplast [Theobroma cacao]	3.31909e-48	84.0%	128.642	83	70
Contig1846	716	508699237	EOX91133.1	Leucine-rich repeat family protein isoform 1 [Theobroma cacao]	1.34659e-44	97.0%	162.925	166	162
Contig1847	715	115468048	NP_001057623.1	Os06g0472400 [Oryza sativa Japonica Group]	7.96002e-77	90.0%	141.739	86	78
Contig1848	422	147834652	CAN63106.1	hypothetical protein VITISV_000496 [Vitis vinifera]	1.40209e-28	90.0%	98.5969	64	58
Contig1849	443	462416757	EMJ21494.1	hypothetical protein PRUPE_ppa000441mg [Prunus persica]	1.81965e-81	93.0%	266.929	137	128
Contig1850	691	470108703	XP_004290648.1	PREDICTED: ribosome-recycling factor, chloroplastic-like [Fragaria vesca subsp. vesca]	8.0102e-101	84.0%	303.138	220	186
Contig1851	396	508726923	EOY18820.1	Uncharacterized protein isoform 2, partial [Theobroma cacao]	1.40349e-11	72.0%	53.9138	48	35
Contig1852	610	462409812	EMJ15146.1	hypothetical protein PRUPE_ppa003574mg [Prunus persica]	8.45375e-84	86.0%	266.929	202	175
Contig1853	440	449455148	XP_004145315.1	PREDICTED: uncharacterized protein LOC101203741 [Cucumis sativus]	5.78061e-15	84.0%	70.0922	50	42
Contig1854	673	470102878	XP_004287877.1	PREDICTED: uncharacterized protein LOC101294881 [Fragaria vesca subsp. vesca]	1.11835e-71	72.0%	234.572	238	173
Contig1855	1091	462406827	EMJ12291.1	hypothetical protein PRUPE_ppa001921mg [Prunus persica]	3.27676e-166	77.0%	491.5	362	281
Contig1856	479	147781479	CAN69444.1	hypothetical protein VITISV_016474 [Vitis vinifera]	1.15584e-76	84.0%	238.81	150	126
Contig1857	618	225423539	XP_002271911.1	PREDICTED: uncharacterized protein LOC100262861 [Vitis vinifera]	3.76473e-09	63.0%	58.151	130	83
Contig1858	686	297744933	CBI38472.3	unnamed protein product [Vitis vinifera]	8.67001e-93	90.0%	252.677	148	134
Contig1859	509	462413012	EMJ18061.1	hypothetical protein PRUPE_ppa021358mg [Prunus persica]	5.76565e-64	74.0%	207.608	169	126
Contig1860	915	462414399	EMJ19136.1	hypothetical protein PRUPE_ppa004978mg [Prunus persica]	1.05206e-119	88.0%	235.343	150	132
Contig1861	596	557540924	ESR51968.1	hypothetical protein CICLE_v10030522mg [Citrus clementina]	2.68405e-91	84.0%	298.13	198	167
Contig1862	387	462419434	EMJ23697.1	hypothetical protein PRUPE_ppa008264mg [Prunus persica]	5.1997e-70	91.0%	221.861	123	112
Contig1863	922	462396773	EMJ02572.1	hypothetical protein PRUPE_ppa007775mg [Prunus persica]	2.80867e-73	88.0%	215.312	127	113
Contig1864	922	340806790	AEK71438.1	ribosomal protein L2 [Ceanothus prostratus]	2.67524e-142	100.0%	396.356	209	209
Contig1865	1102	502076736	XP_004485442.1	PREDICTED: shaggy-related protein kinase kappa-like [Cicer arietinum]	2.46404e-112	100.0%	343.584	164	164
Contig1866	508	209362272	ACI43571.1	RBP50 [Cucurbita maxima]	2.25791e-29	69.0%	117.857	102	71
Contig1867	1021	550339799	EEE94748.2	hypothetical protein POPTR_0005s26700g [Populus trichocarpa]	3.88269e-154	88.0%	444.121	267	236
Contig1868	244	470126433	XP_004299189.1	PREDICTED: uncharacterized protein LOC101303422 [Fragaria vesca subsp. vesca]	3.69683e-31	92.0%	106.686	53	49
Contig1869	251	356521151	XP_003529221.1	PREDICTED: E3 ubiquitin protein ligase RIE1-like [Glycine max]	1.08327e-12	95.0%	67.781	83	79
Contig1870	741	508778293	EOY25549.1	Chitinase family protein [Theobroma cacao]	3.71085e-127	92.0%	372.474	198	184
Contig1871	625	118489724	ABK96663.1	unknown [Populus trichocarpa x Populus deltoides]	2.22884e-100	94.0%	307.76	177	168
Contig1872	1258	557110284	ESQ50575.1	hypothetical protein EUTSA_v10022544mg [Eutrema salsugineum]	2.48107e-120	70.0%	270.396	250	175
Contig1873	590	---NA---	---NA---	---NA---	---NA---	---NA---	---NA---	---NA---	---NA---
Contig1874	308	557549491	ESR60120.1	hypothetical protein CICLE_v10016269mg [Citrus clementina]	2.98854e-10	69.0%	60.8474	91	63
Contig1875	717	508777636	EOY24892.1	F22C12.10, putative isoform 2 [Theobroma cacao]	6.23328e-64	81.0%	216.083	210	172
Contig1876	539	449521539	XP_004167787.1	PREDICTED: uncharacterized protein LOC101224356 [Cucumis sativus]	2.47922e-45	96.0%	160.229	82	79
Contig1877	226	---NA---	---NA---	---NA---	---NA---	---NA---	---NA---	---NA---	---NA---
Contig1878	596	470113098	XP_004292764.1	PREDICTED: serine carboxypeptidase-like 18-like [Fragaria vesca subsp. vesca]	7.15652e-80	88.0%	254.218	154	137
Contig1879	215	---NA---	---NA---	---NA---	---NA---	---NA---	---NA---	---NA---	---NA---
Contig1880	1110	421976227	AFX73040.1	preprofigain A [Ficus carica]	0	85.0%	555.444	356	305
Contig1881	679	297744425	CBI37687.3	unnamed protein product [Vitis vinifera]	6.13822e-67	97.0%	218.009	118	115
Contig1882	743	---NA---	---NA---	---NA---	---NA---	---NA---	---NA---	---NA---	---NA---
Contig1883	627	315937256	ADU56183.1	thioredoxin H-type [Jatropha curcas]	8.55686e-61	89.0%	194.126	116	104
Contig1884	478	561031991	ESW30570.1	hypothetical protein PHAVU_002G164100g [Phaseolus vulgaris]	1.18305e-12	71.0%	68.5514	77	55
Contig1885	420	225448219	XP_002269617.1	PREDICTED: ferredoxin-1, chloroplastic-like [Vitis vinifera]	7.54855e-40	91.0%	138.658	79	72
Contig1886	1236	462419608	EMJ23871.1	hypothetical protein PRUPE_ppa008583mg [Prunus persica]	0	96.0%	606.675	326	314
Contig1887	344	255578190	XP_002529963.1	calcium-dependent protein kinase, putative [Ricinus communis]	2.53199e-11	91.0%	65.855	37	34
Contig1888	447	462414960	EMJ19697.1	hypothetical protein PRUPE_ppa012246mg [Prunus persica]	1.0472e-87	92.0%	262.307	146	135
Contig1889	674	462413012	EMJ18061.1	hypothetical protein PRUPE_ppa021358mg [Prunus persica]	1.44222e-74	72.0%	236.884	198	144
Contig1890	457	---NA---	---NA---	---NA---	---NA---	---NA---	---NA---	---NA---	---NA---
Contig1891	574	---NA---	---NA---	---NA---	---NA---	---NA---	---NA---	---NA---	---NA---
Contig1892	1112	357474423	XP_003607496.1	Ethylene-responsive transcription factor [Medicago truncatula]	1.92757e-22	61.0%	60.8474	126	77
Contig1893	892	527188606	EPS60608.1	s-adenosylmethionine synthase 1, partial [Genlisea aurea]	8.29598e-100	100.0%	299.286	164	164
Contig1894	259	---NA---	---NA---	---NA---	---NA---	---NA---	---NA---	---NA---	---NA---
Contig1895	845	470117607	XP_004294945.1	PREDICTED: uncharacterized protein LOC101312523 [Fragaria vesca subsp. vesca]	1.33894e-28	83.0%	96.6709	83	69
Contig1896	524	225446629	XP_002280992.1	PREDICTED: multiprotein-bridging factor 1a [Vitis vinifera]	3.58407e-86	96.0%	258.455	139	134
Contig1897	589	508727691	EOY19588.1	Cytochrome P450, putative isoform 4, partial [Theobroma cacao]	2.32097e-68	73.0%	225.713	195	144
Contig1898	767	332079483	AEE00202.1	senescence-inducible chloroplast stay-green protein [Medicago sativa]	6.53265e-63	89.0%	206.453	124	111
Contig1899	342	449439391	XP_004137469.1	PREDICTED: uncharacterized protein LOC101212131 [Cucumis sativus]	8.74454e-48	75.0%	171.4	121	91
Contig1900	495	502147954	XP_004506981.1	PREDICTED: vacuolar amino acid transporter 1-like [Cicer arietinum]	7.54624e-14	92.0%	74.7146	41	38
Contig1901	1318	356564794	XP_003550633.1	PREDICTED: beta-galactosidase-like [Glycine max]	1.91913e-145	93.0%	314.309	166	156
Contig1902	715	462401293	EMJ06850.1	hypothetical protein PRUPE_ppa009351mg [Prunus persica]	1.728e-119	94.0%	351.288	215	204
Contig1903	725	557525726	ESR37032.1	hypothetical protein CICLE_v10028812mg [Citrus clementina]	2.12206e-90	92.0%	193.741	125	115
Contig1904	523	565495154	XP_006305216.1	hypothetical protein CARUB_v10009583mg [Capsella rubella]	4.98079e-70	99.0%	222.246	124	123
Contig1905	718	449520712	XP_004167377.1	PREDICTED: zinc finger protein CONSTANS-LIKE 5-like [Cucumis sativus]	1.33919e-110	81.0%	331.643	232	190
Contig1906	1216	255554698	XP_002518387.1	homogentisate 1,2-dioxygenase, putative [Ricinus communis]	1.02131e-137	86.0%	410.609	252	217
Contig1907	678	5762260	BAA83471.1	Csf-3 [Cucumis sativus]	3.93607e-98	96.0%	293.893	148	143
Contig1908	369	462421626	EMJ25889.1	hypothetical protein PRUPE_ppa025477mg [Prunus persica]	8.7942e-17	74.0%	81.2629	71	53
Contig1909	1132	561034094	ESW32624.1	hypothetical protein PHAVU_001G003500g [Phaseolus vulgaris]	1.66846e-62	83.0%	209.149	222	186
Contig1910	642	224108896	XP_002333330.1	predicted protein [Populus trichocarpa]	2.59069e-107	93.0%	326.25	174	162
Contig1911	483	508704771	EOX96667.1	Photosystem II 5 kDa protein, chloroplastic [Theobroma cacao]	4.95409e-14	70.0%	52.7582	61	43
Contig1912	350	255537297	XP_002509715.1	ara4-interacting protein, putative [Ricinus communis]	2.84882e-34	72.0%	130.183	108	78
Contig1913	777	565474928	XP_006295105.1	hypothetical protein CARUB_v10024180mg [Capsella rubella]	5.33803e-101	100.0%	300.442	150	150
Contig1914	717	15229784	NP_189967.1	calmodulin 7 [Arabidopsis thaliana]	2.60111e-101	100.0%	299.671	149	149
Contig1915	389	460414866	XP_004252783.1	PREDICTED: NEDD8-conjugating enzyme Ubc12-like [Solanum lycopersicum]	1.19956e-26	90.0%	73.1738	42	38
Contig1916	767	118489658	ABK96630.1	unknown [Populus trichocarpa x Populus deltoides]	4.12424e-78	75.0%	244.973	230	174
Contig1917	1199	462409879	EMJ15213.1	hypothetical protein PRUPE_ppa005212mg [Prunus persica]	0	95.0%	734.561	399	382
Contig1918	755	462399363	EMJ05031.1	hypothetical protein PRUPE_ppa000497m1g, partial [Prunus persica]	1.40908e-89	99.0%	292.352	143	142
Contig1919	708	255575465	XP_002528634.1	60S ribosomal protein L24, putative [Ricinus communis]	4.54693e-79	97.0%	244.202	147	144
Contig1920	283	302398757	ADL36673.1	COL domain class transcription factor [Malus domestica]	3.28117e-26	98.0%	103.99	52	51
Contig1921	1078	462422245	EMJ26508.1	hypothetical protein PRUPE_ppa001295mg [Prunus persica]	2.54252e-126	93.0%	392.119	222	208
Contig1922	1683	462400834	EMJ06391.1	hypothetical protein PRUPE_ppa005670mg [Prunus persica]	0	75.0%	565.074	446	336
Contig1923	707	550348173	EEE83125.2	hypothetical protein POPTR_0001s25690g [Populus trichocarpa]	2.3727e-20	61.0%	95.5153	112	69
Contig1924	1014	557553357	ESR63371.1	hypothetical protein CICLE_v10009324mg [Citrus clementina]	5.65881e-98	87.0%	298.516	181	159
Contig1925	628	557553566	ESR63580.1	hypothetical protein CICLE_v10008269mg [Citrus clementina]	2.53182e-68	91.0%	223.787	156	143
Contig1926	972	557537457	ESR48575.1	hypothetical protein CICLE_v10001231mg [Citrus clementina]	1.17625e-120	99.0%	362.844	184	183
Contig1927	413	255541042	XP_002511585.1	conserved hypothetical protein [Ricinus communis]	7.72476e-62	92.0%	209.92	137	127
Contig1928	259	356568132	XP_003552267.1	PREDICTED: pyruvate decarboxylase isozyme 2-like [Glycine max]	2.34997e-11	66.0%	65.0846	68	45
Contig1929	783	119855475	ABM01871.1	chloroplast ribulose-1,5-bisphosphate carboxylase/oxygenase activase [Morus alba var. multicaulis]	3.92183e-87	97.0%	268.085	141	137
Contig1930	775	508786087	EOY33343.1	Polynucleotidyl transferase, ribonuclease H-like superfamily protein [Theobroma cacao]	1.31272e-137	95.0%	397.897	215	205
Contig1931	441	296089825	CBI39644.3	unnamed protein product [Vitis vinifera]	1.0445e-92	93.0%	275.018	146	136
Contig1932	222	470114765	XP_004293580.1	PREDICTED: chlorophyll a-b binding protein 40, chloroplastic-like [Fragaria vesca subsp. vesca]	5.15216e-19	82.0%	83.9593	57	47
Contig1933	1161	508777475	EOY24731.1	Bromo-adjacent domain-containing protein [Theobroma cacao]	2.85638e-113	93.0%	270.011	142	133
Contig1934	993	449431994	XP_004133785.1	PREDICTED: 40S ribosomal protein S6-like [Cucumis sativus]	2.05423e-112	84.0%	335.495	249	211
Contig1935	1016	470141949	XP_004306686.1	PREDICTED: abscisic acid receptor PYL9-like [Fragaria vesca subsp. vesca]	2.13216e-105	95.0%	315.464	171	163
Contig1936	696	508711006	EOY02903.1	Translocon-associated protein, beta subunit, putative [Theobroma cacao]	1.60367e-85	87.0%	260.766	163	142
Contig1937	536	557521186	ESR32553.1	hypothetical protein CICLE_v10004507mg [Citrus clementina]	1.30037e-59	94.0%	154.836	84	79
Contig1938	506	297844952	XP_002890357.1	hypothetical protein ARALYDRAFT_472214 [Arabidopsis lyrata subsp. lyrata]	5.90346e-21	88.0%	90.5077	53	47
Contig1939	423	220683829	ACL80666.1	metallothionein [Solanum nigrum]	5.18681e-13	70.0%	66.6254	60	42
Contig1940	465	462413335	EMJ18384.1	hypothetical protein PRUPE_ppa013507mg [Prunus persica]	3.42754e-21	85.0%	90.1225	55	47
Contig1941	512	508698863	EOX90759.1	Phosphatase 2C family protein isoform 1 [Theobroma cacao]	2.69788e-33	100.0%	116.701	59	59
Contig1942	864	508786859	EOY34115.1	Actin depolymerizing factor 4 [Theobroma cacao]	1.00228e-74	96.0%	233.417	121	117
Contig1943	650	306485881	ADM92589.1	galactinol synthase [Coffea arabica]	9.06876e-93	89.0%	239.58	137	123
Contig1944	939	227206250	BAH57180.1	AT2G30620 [Arabidopsis thaliana]	2.83353e-26	88.0%	110.153	67	59
Contig1945	483	557552170	ESR62799.1	hypothetical protein CICLE_v10015910mg [Citrus clementina]	8.39632e-59	91.0%	194.126	129	118
Contig1946	560	470121140	XP_004296639.1	PREDICTED: uncharacterized protein LOC101292590 [Fragaria vesca subsp. vesca]	2.4612e-49	80.0%	171.785	155	125
Contig1947	268	224082608	XP_002306762.1	predicted protein [Populus trichocarpa]	1.06267e-26	90.0%	77.7962	40	36
Contig1948	629	325534103	ADZ28106.1	ethylene response factor 3 [Malus domestica]	6.17328e-31	74.0%	124.02	164	122
Contig1949	750	462404805	EMJ10269.1	hypothetical protein PRUPE_ppa000035mg [Prunus persica]	2.72531e-100	86.0%	289.656	179	154
Contig1950	657	462398231	EMJ03899.1	hypothetical protein PRUPE_ppa012689mg [Prunus persica]	1.9661e-84	93.0%	256.529	143	134
Contig1951	589	---NA---	---NA---	---NA---	---NA---	---NA---	---NA---	---NA---	---NA---
Contig1952	729	508782611	EOY29867.1	KH domain-containing protein isoform 1 [Theobroma cacao]	6.29409e-23	77.0%	69.707	54	42
Contig1953	470	159149178	ABW91146.1	ACC oxidase 1 [Ziziphus jujuba]	4.36823e-86	94.0%	263.462	137	130
Contig1954	678	255558474	XP_002520262.1	2-oxoisovalerate dehydrogenase, putative [Ricinus communis]	2.36916e-80	84.0%	253.832	164	139
Contig1955	475	---NA---	---NA---	---NA---	---NA---	---NA---	---NA---	---NA---	---NA---
Contig1956	666	462396590	EMJ02389.1	hypothetical protein PRUPE_ppa002848mg [Prunus persica]	7.02288e-38	91.0%	145.206	110	101
Contig1957	453	508705508	EOX97404.1	protein interaction regulator family protein isoform 3, partial [Theobroma cacao]	1.26034e-22	86.0%	97.4413	82	71
Contig1958	819	296083215	CBI22851.3	unnamed protein product [Vitis vinifera]	1.82606e-46	90.0%	116.701	64	58
Contig1959	274	470117806	XP_004295039.1	PREDICTED: 30S ribosomal protein S1, chloroplastic-like [Fragaria vesca subsp. vesca]	1.92737e-10	75.0%	40.0466	52	39
Contig1960	580	462412031	EMJ17080.1	hypothetical protein PRUPE_ppa010560mg [Prunus persica]	1.01198e-33	84.0%	127.872	83	70
Contig1961	709	211906494	ACJ11740.1	heat shock protein 70 [Gossypium hirsutum]	1.55727e-78	94.0%	176.022	94	89
Contig1962	611	462407660	EMJ12994.1	hypothetical protein PRUPE_ppa006371mg [Prunus persica]	7.1876e-85	93.0%	265.774	164	154
Contig1963	979	508775908	EOY23164.1	Steroid binding protein, putative [Theobroma cacao]	2.68562e-106	88.0%	318.546	218	194
Contig1964	918	462410217	EMJ15551.1	hypothetical protein PRUPE_ppa000138mg [Prunus persica]	2.10187e-72	72.0%	184.496	210	153
Contig1965	551	462411255	EMJ16304.1	hypothetical protein PRUPE_ppa012774mg [Prunus persica]	7.47362e-53	83.0%	174.096	131	109
Contig1966	776	557553269	ESR63284.1	hypothetical protein CICLE_v10013931mg [Citrus clementina]	1.04164e-68	71.0%	234.187	266	189
Contig1967	454	449520171	XP_004167107.1	PREDICTED: LOW QUALITY PROTEIN: MORC family CW-type zinc finger protein 4-like [Cucumis sativus]	1.18983e-54	89.0%	170.629	100	89
Contig1968	974	462415348	EMJ20085.1	hypothetical protein PRUPE_ppa000197mg [Prunus persica]	7.04005e-147	93.0%	411.764	252	236
Contig1969	1893	462422656	EMJ26919.1	hypothetical protein PRUPE_ppa004314mg [Prunus persica]	0	88.0%	677.552	476	420
Contig1970	829	527208235	EPS73277.1	sec61 transport protein, partial [Genlisea aurea]	5.20759e-147	98.0%	429.869	221	217
Contig1971	1392	255577001	XP_002529385.1	Cyclic nucleotide-gated ion channel, putative [Ricinus communis]	0	86.0%	707.212	452	393
Contig1972	703	470127939	XP_004299915.1	PREDICTED: tyrosine--tRNA ligase-like [Fragaria vesca subsp. vesca]	4.94093e-89	90.0%	190.274	112	101
Contig1973	1217	225429416	XP_002275926.1	PREDICTED: zinc finger CCCH domain-containing protein 20 [Vitis vinifera]	4.41382e-134	80.0%	398.667	290	233
Contig1974	420	462422362	EMJ26625.1	hypothetical protein PRUPE_ppa000480mg [Prunus persica]	1.7727e-43	76.0%	160.229	135	103
Contig1975	1048	225424399	XP_002281366.1	PREDICTED: probable S-adenosylmethionine-dependent methyltransferase At5g37990 [Vitis vinifera]	7.27856e-44	77.0%	83.5741	63	49
Contig1976	884	225429458	XP_002277290.1	PREDICTED: ferrochelatase-2, chloroplastic [Vitis vinifera]	2.56134e-124	92.0%	345.895	195	181
Contig1977	1195	255555594	XP_002518833.1	Defective in cullin neddylation protein, putative [Ricinus communis]	4.83963e-168	97.0%	480.33	242	235
Contig1978	888	449441354	XP_004138447.1	PREDICTED: GRF1-interacting factor 3-like [Cucumis sativus]	7.218e-39	96.0%	143.665	100	96
Contig1979	717	---NA---	---NA---	---NA---	---NA---	---NA---	---NA---	---NA---	---NA---
Contig1980	648	470110096	XP_004291323.1	PREDICTED: plastocyanin, chloroplastic-like [Fragaria vesca subsp. vesca]	1.12693e-69	90.0%	218.779	167	151
Contig1981	847	356568529	XP_003552463.1	PREDICTED: phosphoglycolate phosphatase-like [Glycine max]	2.64815e-101	87.0%	309.301	203	178
Contig1982	1217	255574017	XP_002527926.1	conserved hypothetical protein [Ricinus communis]	9.90085e-111	84.0%	337.421	233	197
Contig1983	668	224115304	XP_002316997.1	predicted protein [Populus trichocarpa]	6.25733e-83	85.0%	168.703	111	95
Contig1984	1703	225425392	XP_002276961.1	PREDICTED: histidine kinase 3 [Vitis vinifera]	0	79.0%	568.926	395	315
Contig1985	508	557550910	ESR61539.1	hypothetical protein CICLE_v10014411mg [Citrus clementina]	2.081e-71	84.0%	236.498	144	122
Contig1986	737	351727583	NP_001235886.1	circadian clock-associated FKF1 [Glycine max]	2.93701e-120	93.0%	364.77	194	181
Contig1987	636	462420155	EMJ24418.1	hypothetical protein PRUPE_ppa007163mg [Prunus persica]	4.93357e-23	56.0%	100.908	229	129
Contig1988	950	557543144	ESR54122.1	hypothetical protein CICLE_v10018566mg [Citrus clementina]	2.50003e-166	87.0%	493.426	316	275
Contig1989	1143	602076	CAA54603.1	pentameric polyubiquitin [Nicotiana tabacum]	0	99.0%	528.865	269	268
Contig1990	334	502145807	XP_004506187.1	PREDICTED: rho GTPase-activating protein gacA-like isoform X3 [Cicer arietinum]	5.33094e-48	94.0%	162.925	84	79
Contig1991	377	462418728	EMJ22991.1	hypothetical protein PRUPE_ppa003948mg [Prunus persica]	1.78236e-22	90.0%	98.2117	60	54
Contig1992	359	462403994	EMJ09551.1	hypothetical protein PRUPE_ppa001778mg [Prunus persica]	1.21378e-28	95.0%	116.316	63	60
Contig1993	540	557525028	ESR36334.1	hypothetical protein CICLE_v10028148mg [Citrus clementina]	1.37574e-29	95.0%	82.4185	43	41
Contig1994	259	460380199	XP_004235845.1	PREDICTED: magnesium-protoporphyrin O-methyltransferase-like [Solanum lycopersicum]	2.00123e-34	98.0%	104.76	52	51
Contig1995	1101	356500545	XP_003519092.1	PREDICTED: ABC transporter G family member 22-like [Glycine max]	3.67029e-146	94.0%	431.409	248	235
Contig1996	579	502132507	XP_004501394.1	PREDICTED: protein TIC 55, chloroplastic-like [Cicer arietinum]	1.1931e-122	94.0%	366.311	192	182
[truncated: 30,743 more rows]
