# Supplementary material for: Transcriptome sequence analysis and mining of SSRs in Jhar Ber (Ziziphus nummularia (Burm.f.) Wight & Arn) under drought stress
Source: Sci Rep. 2018 Feb 5;8:2406. doi: 10.1038/s41598-018-20548-1 (PMC5799245; doi:10.1038/s41598-018-20548-1)
Supplement: Supplementary file 3 — Supplementary Dataset 2 [file 41598_2018_20548_MOESM3_ESM.xls]

## Sheet: Sheet1
Transcriptome sequence analysis and mining of SSRs in Jhar Ber (Ziziphus nummularia (Burm.f.) Wight & Arn) under drought stress
Radha Yadav, Showkat Ahmad Lone, Kishor Gaikwad, Nagendra Kumar Singh and Jasdeep Chatrath Padaria
Table S2. List of species distribution of the transcriptome assembly
Species	Top BLAST Hits	BLAST Hits (%)
Ziziphus jujuba	18575	74.36
Morus notabilis	501	2
Glycine max	397	1.58
Vitis vinifera	251	1
Citrus sinensis	223	0.89
Prunus mume	219	0.87
Gossypium raimondii	217	0.86
Prunus persica	194	0.77
Malus domestica	190	0.76
Pyrus x bretschneideri	139	0.55
Theobroma cacao	134	0.53
Jatropha curcas	129	0.51
Fragaria vesca subsp. vesca	117	0.46
Ricinus communis	117	0.46
Populus euphratica	116	0.46
Phaseolus vulgaris	109	0.43
Medicago truncatula	107	0.42
Brassica napus	101	0.4
Eucalyptus grandis	101	0.4
Populus trichocarpa	99	0.39
Cucumis sativus	96	0.38
Daucus carota subsp. sativus	95	0.38
Nelumbo nucifera	85	0.34
Glycine soja	84	0.33
Cajanus cajan	79	0.31
Nicotiana tabacum	72	0.28
Erythranthe guttata	69	0.27
Citrus clementina	66	0.26
Cicer arietinum	56	0.22
Cucumis melo	55	0.22
Vigna angularis var. angularis	51	0.2
others	2134	8.54
"Others" include the following species
Dorcoceras hygrometricumE55D35:E57D35:ED35:E684	48
Genlisea aurea	48
Gossypium arboreum	46
Arachis duranensis	42
Arachis ipaensis	41
Sesamum indicum	40
Beta vulgaris subsp. vulgaris	39
Stylonychia lemnae	37
Capsicum annuum	36
Oryza sativa Japonica Group	33
Coffea canephora	33
Zea mays	32
Amborella trichopoda	32
Vigna angularis	32
Oryza sativa Indica Group	31
Phoenix dactylifera	28
Oxytricha trifallax	28
Nicotiana sylvestris	28
Lotus japonicus	27
Tarenaya hassleriana	26
Capitella teleta	25
Cynara cardunculus var. scolymus	25
Sorghum bicolor	24
Elaeis guineensis	23
Pisum sativum	23
Arabidopsis thaliana	21
Cenchrus americanus	20
Spinacia oleracea	20
Musa acuminata subsp. malaccensis	18
Camelina sativa	18
Vigna radiata var. radiata	17
Acidihalobacter prosperus	17
Nicotiana tomentosiformis	15
Capsella rubella	15
Solanum tuberosum	15
Solanum lycopersicum	15
Ceanothus herbaceus	15
Pinus koraiensis	15
Solanum pennellii	14
Vicia faba	11
Eutrema salsugineum	10
bacterium F082	10
Triticum urartu	9
Ziziphus mauritiana	8
Brassica oleracea var. oleracea	8
Setaria italica	8
Magnetospirillum gryphiswaldense MSR-1	8
Melampsora larici-populina 98AG31	8
Fagus sylvatica	7
Gossypium hirsutum	7
Arabis alpina	7
Arachis hypogaea	7
Phillyrea latifolia	7
Brassica rapa	6
Desulfitobacterium hafniense	6
Magnetospirillum gryphiswaldense MSR-1 v2	6
Hevea brasiliensis	6
Aegilops tauschii	6
Trichinella patagoniensis	6
Saitoella complicata NRRL Y-17804	6
Citrullus lanatus	6
Oryza sativa	6
Arabidopsis lyrata subsp. lyrata	5
Escherichia coli	5
Chlorella sp. ArM0029B	5
Oryza minuta	5
Camellia sinensis	5
Plasmopara halstedii	5
Hordeum vulgare subsp. vulgare	5
Galdieria sulphuraria	5
Zootermopsis nevadensis	5
Xanthomonas citri pv. citri	5
Cannabis sativa	5
Picea sitchensis	5
Tribolium castaneum	5
Prunus dulcis	5
Populus trichocarpa x Populus deltoides	4
Salvia miltiorrhiza	4
Triticum aestivum	4
Halyomorpha halys	4
Pararhodospirillum photometricum DSM 122	4
Xanthomonas citri pv. bilvae	4
Mycobacterium tuberculosis	4
Guillardia theta CCMP2712	4
Hymenolepis microstoma	4
Diaphorina citri	4
Microbacterium sp. HM58-2	4
Phalaenopsis aphrodite subsp. formosana	4
Micromonas pusilla CCMP1545	4
Homo sapiens	4
Lucilia cuprina	4
Dimocarpus longan	4
Propionibacterium	4
Arachis diogoi	4
Brachypodium distachyon	4
Pediculus humanus corporis	4
Selaginella moellendorffii	3
Populus alba	3
Raphanus sativus	3
Zostera marina	3
Prunus avium	3
Curvibacter putative symbiont of Hydra magnipapillata	3
Beta macrocarpa	3
Lactobacillus jensenii 269-3	3
Peptococcaceae bacterium CEB3	3
Beta vulgaris subsp. maritima	3
Ceanothus prostratus	3
Helianthus annuus	3
Ziziphus jujuba var. spinosa	3
Humulus lupulus	3
Propionibacterium acnes HL097PA1	3
Hovenia trichocarpa var. robusta	3
Catharanthus roseus	3
Habropoda laboriosa	3
Pyrus communis	3
Propionibacterium acnes	3
Apis florea	3
Bemisia tabaci	3
Brassica nigra	3
Trichoderma reesei QM6a	3
Mangifera indica	3
Zea mays subsp. mays	3
Brugia malayi	3
Ipomoea nil	3
Corylus avellana	3
Pseudomonas pseudoalcaligenes	2
Gossypium darwinii	2
Comamonas aquatica	2
Aegiceras corniculatum	2
Nicotiana attenuata	2
Trichoderma virens Gv29-8	2
Trichoderma atroviride IMI 206040	2
Gossypium barbadense var. brasiliense	2
Brucella ceti M13/05/1	2
(Populus tomentosa x Populus bolleana) x Populus tomentosa	2
Aspergillus niger	2
Populus alba x Populus glandulosa	2
Gossypium barbadense	2
Klebsormidium flaccidum	2
Triticum turgidum subsp. durum	2
Cimex lectularius	2
Ipomoea batatas	2
Corchorus olitorius	2
Brassica juncea var. tumida	2
Oryctes borbonicus	2
Cycas revoluta	2
Cupressus sempervirens	2
Polistes canadensis	2
Populus pruinosa	2
Citrus maxima	2
Brassica juncea	2
Marinobacter sp. T13-3	2
Pentactina rupicola	2
Propionibacterium acnes JCM 18916	2
Propionibacterium acnes JCM 18918	2
Phytophthora sojae	2
Panax ginseng	2
Cycas taitungensis	2
Candidatus Paraburkholderia schumannianae	2
Candidatus Portiera aleyrodidarum	2
Exaiptasia pallida	2
Thiomonas sp. CB2	2
Citrobacter sp. 30_2	2
Prunus armeniaca	2
Cynomorium songaricum	2
Pogonomyrmex barbatus	2
Pseudoalteromonas luteoviolacea S4054	2
Trichogramma pretiosum	2
Providencia stuartii ATCC 25827	2
Morus alba	2
Lupinus albus	2
Candidatus Portiera aleyrodidarum BT-B-HRs	2
Cellvibrio sp. pealriver	2
Linum usitatissimum	2
Brucella ceti M644/93/1	2
Medicago sativa	2
Acyrthosiphon pisum	2
Auxenochlorella protothecoides	2
Acidomyces richmondensis BFW	2
Kirengeshoma palmata	2
Vibrio parahaemolyticus	2
Paenibacillus sp. IHB B 3415	2
Polyangium] brachysporum	2
Brucella pinnipedialis M163/99/10	2
Haemophilus influenzae	2
Fragaria pentaphylla	2
Talaromyces stipitatus ATCC 10500	2
Serendipita vermifera MAFF 305830	2
Populus simonii x Populus nigra	2
Vanilla planifolia	2
Bos taurus	2
Mesembryanthemum crystallinum	2
Diuraphis noxia	2
Fragaria chiloensis	2
Pantoea ananatis	2
Quercus petraea	2
Candidatus Portiera aleyrodidarum MED (Bemisia tabaci)	2
Astragalus membranaceus	2
Brassica rapa subsp. oleifera	2
Ficus racemosa	2
Macaca fascicularis	2
Vicia sativa	2
Trichoderma reesei RUT C-30	2
Bixa orellana	2
Pasteurella multocida subsp. multocida str. Anand1_cattle	2
Ixodes scapularis	2
Candidatus Portiera aleyrodidarum BT-QVLC	2
Agaricus bisporus var. burnettii JB137-S8	1
Ceratopteris richardii	1
Amaranthus cruentus	1
Vaccinium ashei	1
Paracoccus halophilus	1
Dufourea novaeangliae	1
Acanthamoeba polyphaga	1
Aphanomyces astaci	1
Musa acuminata AAA Group	1
Anoxybacillus sp. KU2-6(11)	1
Thauera	1
Schiedea kauaiensis	1
Morus mongolica	1
Malassezia sympodialis ATCC 42132	1
Rhizophagus irregularis DAOM 197198w	1
Streptomyces scabiei	1
Celtis occidentalis	1
Trichinella nativa	1
Oryza rufipogon	1
bacterium P201	1
Faecalibacterium prausnitzii M21/2	1
Galphimia glauca	1
Schiedea helleri	1
Lupinus luteus	1
Corvus cornix cornix	1
Pulsatilla pratensis	1
Atropa belladonna	1
Hesperis matronalis	1
Escherichia coli E101	1
Cistanche sinensis	1
Iochroma australe	1
Daucus carota	1
Phaseolus lunatus	1
Brucella sp. F5/99	1
Kolkwitzia amabilis	1
Lagenaria siceraria	1
Camponotus floridanus	1
Mycobacterium tuberculosis T85	1
Begonia plagioneura	1
Escherichia coli DORA_A_5_14_21	1
Acidobacteria bacterium OLB17	1
Malus zumi	1
Rosmarinus officinalis	1
Candidatus Burkholderia pumila	1
Oryza barthii	1
Populus ussuriensis	1
Viburnum opulus	1
Zygophyllum xanthoxylon	1
Ardisia polysticta	1
Silene vulgaris	1
Puccinia striiformis f. sp. tritici PST-78	1
Oryza punctata	1
Eschscholzia californica	1
Scherffelia dubia	1
Evolvulus sp. Stefanovic s.n.	1
Viburnum dilatatum	1
Portulacaria afra	1
Alligator mississippiensis	1
Prunus humilis	1
Commiphora wightii	1
Bacteroides sp. SM23_62	1
Byrsonima crassifolia	1
Bacillus megaterium	1
Elaeagnus umbellata	1
Bacillus shacheensis	1
Eleocharis baldwinii	1
Camellia lipoensis	1
Sansevieria trifasciata	1
Clostridium] scindens ATCC 35704	1
Alishewanella sp. WH16-1	1
Oryza nivara	1
Viburnum tinus	1
Xylia xylocarpa var. kerrii	1
Amaranthus tricolor	1
Candidatus Nitrosopumilus salaria BD31	1
Schiedea spergulina	1
Parinari campestris	1
Beta vulgaris	1
Citrus longispina	1
Acinetobacter baumannii	1
Enterococcus faecalis	1
Rhodovulum sulfidophilum	1
Viburnum acerifolium	1
Gossypium tomentosum	1
Pericallis appendiculata	1
Sarcoptes scabiei	1
Carya mexicana	1
Avena strigosa	1
Paeonia rotundiloba	1
Prunus salicina	1
Ipomopsis tenuituba	1
Populus tomentosa	1
Azospirillum sp. CAG:260	1
Priapulus caudatus	1
Taeniopygia guttata	1
Gunnera manicata	1
Cucurbita maxima	1
Isoetes sp. Qiu 96272	1
Persea borbonia	1
Propionibacterium acnes P6	1
Echinococcus granulosus	1
Brassica oleracea var. botrytis	1
Coffea costatifructa	1
Brucella abortus NCTC 8038	1
Propionibacterium acnes JCM 18920	1
Salmo salar	1
Schiedea adamantis	1
Viburnum dentatum	1
Schiedea haleakalensis	1
Candidatus Burkholderia brachyanthoides	1
Dasiphora fruticosa subsp. floribunda	1
Aspergillus ruber CBS 135680	1
Saccharum officinarum	1
Heuchera sanguinea	1
Aloe vera	1
Passiflora caerulea	1
Bipolaris maydis C5	1
Cyanothece sp. CCY0110	1
Chrysobalanus icaco	1
Eucalyptus regnans	1
Crocus sativus	1
Paeonia suffruticosa	1
Microplitis demolitor	1
Schiedea kaalae	1
Oryza meridionalis	1
Haemophilus haemolyticus M19501	1
uncultured Desulfobacterium sp.	1
Gossypium barbadense var. peruvianum	1
Oncidium hybrid cultivar	1
Chlamydomonas reinhardtii	1
Calothrix sp. PCC 7507	1
Rhamnus japonica	1
Brassica carinata	1
Trillium maculatum	1
Taylorella asinigenitalis 14/45	1
Acorus gramineus	1
Oribacterium sp. oral taxon 078 str. F0262	1
Heuchera cylindrica var. alpina	1
Schiedea perlmanii	1
Amaranthus cruentus/Amaranthus hypocondriacus mixed library	1
Panax notoginseng	1
Vollenhovia emeryi	1
Rosa roxburghii	1
Polypodium arcanum	1
Pinguicula ehlersiae	1
Aedes aegypti	1
Viburnum punctatum	1
Oryza officinalis	1
Metroxylon sagu	1
Brucella suis bv. 4 str. 40	1
Halomonas stevensii	1
Olimarabidopsis pumila	1
Euphorbia esula	1
Corynebacterium lipophiloflavum DSM 44291	1
Marssonina brunnea f. sp. 'multigermtubi' MB_m1	1
Cucurbita digitata	1
Chlorobaculum tepidum	1
Candidatus Burkholderia humilis	1
Bacteria	1
Pseudomonas sp. VLB120	1
Roseibium sp. TrichSKD4	1
Mitragyna speciosa	1
Ziziphus obtusifolia	1
Brunsvigia comptonii	1
Schiedea viscosa	1
uncultured beta proteobacterium CBNPD1 BAC clone 578	1
Myotis brandtii	1
Neurospora tetrasperma FGSC 2509	1
Rhizoctonia solani AG-1 IB	1
Carnobacterium sp. ZWU0011	1
Malus hupehensis	1
Spiranthes romanzoffiana	1
Solimonas variicoloris	1
Dumortiera hirsuta	1
Episyrphus balteatus	1
Cornus officinalis	1
Viburnum amplificatum	1
Schiedea menziesii	1
Escherichia coli UMEA 3702-1	1
Staphylococcus sciuri	1
Schiedea jacobii	1
Planchonella luteocostata	1
Streptomyces sp. LaPpAH-108	1
Erycibe hellwigii	1
Mercurialis perennis	1
Microbacterium barkeri	1
Haplostachys linearifolia	1
Citrus medica	1
Schiedea lydgatei	1
Schiedea sarmentosa	1
Vernicia montana	1
Narcissus tazetta var. chinensis	1
Sphingomonas astaxanthinifaciens	1
Camellia cuspidata	1
Panthera tigris altaica	1
Ipomopsis aggregata	1
Bruguiera gymnorhiza	1
Propionibacterium acnes PRP-38	1
Paeonia rockii	1
Rhododendron fallacinum	1
Betula pendula	1
Platanus x acerifolia	1
Calotropis procera	1
Rosa odorata var. gigantea	1
Paeonia ludlowii	1
Brucella melitensis bv. 1 str. 16M	1
Propionibacterium acnes HL087PA1	1
Schiedea stellarioides	1
Cucumis sagittatus	1
Gymnopus luxurians FD-317 M1	1
Wolffia arrhiza	1
Zelkova serrata	1
Planctomycetes bacterium DG_58	1
Morus alba var. multicaulis	1
Itea chinensis	1
Clostridium] hiranonis DSM 13275	1
uncultured Spirochaetales bacterium HF0500_06B09	1
Lysiphlebus testaceipes	1
Propionibacterium acnes 6609	1
Eriobotrya japonica	1
Vernicia fordii	1
Propionibacterium sp. CC003-HC2	1
Pyrus pyrifolia	1
Ageratina adenophora	1
Paliurus sp. SH-2010	1
Eucalyptus globulus	1
Picrorhiza kurrooa	1
Paenibacillus sp. P22	1
Microbacterium profundi	1
Propionibacterium acnes HL030PA1	1
Acinetobacter baumannii BJAB0715	1
Cephus cinctus	1
Ilex paraguariensis	1
Tulasnella calospora MUT 4182	1
Propionibacterium acnes HL053PA2	1
Pinus sylvestris	1
Utricularia pubescens	1
Agaricus bisporus var. bisporus H97	1
Escherichia vulneris NBRC 102420	1
Magnetospirillum sp. XM-1	1
Rhazya stricta	1
Athalia rosae	1
Angomonas deanei	1
Haemophilus parainfluenzae T3T1	1
Ophiocordyceps unilateralis	1
Oikopleura dioica	1
Eucalyptus elata	1
Limnobacter sp. CACIAM 66H1	1
Lineus viridis	1
Pulsatilla vulgaris	1
Solanum nigrum	1
Paeonia californica	1
Histoplasma capsulatum NAm1	1
Chryseobacterium palustre	1
Faecalibacterium cf. prausnitzii KLE1255	1
Rhizobium sp. NT-26	1
Schiedea verticillata	1
Schiedea pentandra	1
Dioscorea burkilliana	1
Schiedea apokremnos	1
Propionibacterium acnes HL013PA1	1
Bacillus anthracis	1
Jaapia argillacea MUCL 33604	1
Pantala flavescens	1
Trillium cuneatum	1
Propionibacterium acnes HL059PA2	1
Scutia buxifolia	1
Momordica charantia	1
Encephalartos gratus	1
Trifolium lupinaster	1
Castanea sativa	1
Anoectochilus roxburghii	1
Acinetobacter pittii	1
Xenorhabdus cabanillasii	1
Propionibacterium acnes TypeIA2 P.acn31	1
Populus tremula x Populus alba	1
Mosquitoxylum jamaicense	1
Schima remotiserrata	1
Corynocarpus laevigata	1
Nevskia ramosa	1
Thauera aminoaromatica S2	1
Schiedea mannii	1
Capparis spinosa	1
Copidosoma floridanum	1
Leptosphaeria maculans JN3	1
Millettia pinnata	1
Dendrocalamus latiflorus	1
Betula platyphylla	1
Propionibacterium acnes HL025PA2	1
Nitraria sibirica	1
Tetrasphaera elongata Lp2	1
Apodytes dimidiata	1
Camellia chekiangoleosa	1
Bambusa emeiensis	1
Oryza australiensis	1
Najas guadalupensis	1
Viburnum molle	1
Propionibacterium acnes HL025PA1	1
Prinsepia utilis	1
Bosea sp. Root483D1	1
Vibrio vulnificus	1
Operophtera brumata	1
Escherichia coli MS 200-1	1
Camptotheca acuminata	1
Trichinella sp. T8	1
Petunia x hybrida	1
Schiedea trinervis	1
Trichinella nelsoni	1
Scheuchzeria palustris	1
Oxalis latifolia	1
Paenibacillus sophorae	1
Bipolaris maydis ATCC 48331	1
Carica papaya	1
Kocuria rhizophila	1
Heliobacterium modesticaldum Ice1	1
Corynebacterium lipophiloflavum	1
Retzia capensis	1
Propionibacterium acnes HL037PA1	1
Sedimentitalea nanhaiensis	1
Populus nigra	1
Candidatus Burkholderia verschuerenii	1
Triphysaria versicolor	1
Brachybacterium faecium DSM 4810	1
Elaeagnus macrophylla	1
Drosophila persimilis	1
Prunus persica var. persica	1
Licania heteromorpha	1
Schiedea globosa	1
Rickettsia felis str. LSU	1
Phaeospirillum fulvum MGU-K5	1
Siniperca chuatsi	1
Acinetobacter junii	1
uncultured alpha proteobacterium HF0070_14E07	1
Sutterella wadsworthensis CAG:135	1
Coptotermes formosanus	1
Pasteurella multocida subsp. multocida str. Anand1_buffalo	1
Nitrosomonas europaea	1
Ficus microcarpa	1
Prunus prostrata	1
Chrysochromulina sp. CCMP291	1
Aspergillus niger ATCC 1015	1
Brachybacterium faecium	1
Clostridium sp. JC272	1
Pseudomonas sp. HPB0071	1
Rosa multiflora	1
Propionibacterium sp. 434-HC2	1
Pelargonium dichondrifolium	1
Luteimonas huabeiensis	1
Licania sprucei	1
Lactobacillus rossiae	1
Serpula lacrymans var. lacrymans S7.3	1
Microcystis aeruginosa DIANCHI905	1
Propionibacterium sp. KPL2008	1
Cucurbita cordata	1
Albugo laibachii Nc14	1
Fragaria moschata	1
Licania alba	1
Schiedea membranacea	1
Ornithogalum longebracteatum	1
Brevibacterium linens	1
Mitella kiusiana	1
Quercus robur	1
Mytilus edulis	1
Fragaria x ananassa	1
Rhodotorula graminis WP1	1
Pseudomonas sp. TKP	1
Propionibacterium acnes HL050PA2	1
Propionibacterium acnes HL050PA3	1
Schiedea ligustrina	1
Podocarpus grayae	1
Musella lasiocarpa	1
Eucalyptus guilfoylei	1
Hyacinthus orientalis	1
Hebeloma cylindrosporum h7	1
Coriaria nepalensis	1
Cucumis melo var. cantalupo	1
Pseudoflavonifractor capillosus ATCC 29799	1
Coffea arabica	1
Schiedea kealiae	1
Paeonia decomposita	1
Propionibacterium acnes HL050PA1	1
Morus indica	1
Cannabis sativa subsp. sativa	1
Prunus sibirica	1
Prunus hypoleuca	1
Malus baccata	1
Populus davidiana x Populus alba var. pyramidalis	1
Trichinella spiralis	1
Hibiscus syriacus	1
Euphorbia lathyris	1
Podococcus barteri	1
Secale strictum	1
Propionibacterium sp. 409-HC1	1
Cocos nucifera	1
Datura inoxia	1
Pinus taeda	1
Photobacterium sp. SKA34	1
Quercus spinosa	1
Cucumis melo subsp. melo	1
Thauera sp. SWB20	1
Bactrocera dorsalis	1
Dioscorea rotundata	1
Schiedea hookeri	1
Oryza longistaminata	1
Tilletiaria anomala UBC 951	1
Bauhinia purpurea	1
Vibrio mimicus VM573	1
Montrouziera cauliflora	1
Schiedea salicaria	1
Acorus americanus	1
Ruptiliocarpon caracolito	1
Mesorhizobium sp. LSHC420B00	1
Clostridium difficile P64	1
Enterococcus cecorum DSM 20682 = ATCC 43198	1
Oryza glumipatula	1
Aedes albopictus	1
Brassica oleracea	1
Chrysanthemum x morifolium	1
Ceanothus maritimus	1
Rubus idaeus	1
Myceliophthora thermophila ATCC 42464	1
Campanula persicifolia	1
Shigella dysenteriae 1617	1
Psychrobacter sp. ENNN9_III	1
Zanthoxylum piperitum	1
Viburnum cylindricum	1
glutamine-hydrolyzing	1
Punctularia strigosozonata HHB-11173 SS5	1
Ecdeiocolea monostachya	1
Candidatus Entotheonella sp. TSY1	1
Citrus trifoliata	1
Bifidobacterium animalis subsp. animalis IM386	1
Pseudoalteromonas luteoviolacea	1
Schiedea nuttallii	1
Caldalkalibacillus thermarum TA2.A1	1
Eucalyptus sieberi	1
Nicotiana undulata	1
Phyllostachys edulis	1
Prunus pseudocerasus	1
Brucella abortus F10/05-11	1
Rhizobium leguminosarum	1
Ficus carica	1
Codiaeum variegatum	1
Schiedea obovata	1
Carthamus tinctorius var. inermis	1
Retanilla trinervia	1
Sesbania rostrata	1
Silanimonas lenta	1
Schiedea laui	1
Litchi chinensis	1
Goniolimon tataricum	1
Euonymus europaeus	1
Juniperus phoenicea	1
Paenibacillus polymyxa	1
Casuarina equisetifolia	1
Propionibacterium acnes PA2	1
Nymphaea hybrid cultivar	1
Thauera sp. MZ1T	1
Clostridium difficile P15	1
Oryza glaberrima	1
Staphylococcus aureus	1
Schistosoma mansoni	1
Potamophila parviflora	1
Hypseocharis bilobata	1
Acinetobacter junii CIP 64.5	1
Oryza brachyantha	1
Paeonia brownii	1
Radula jonesii	1
Casimirella guaranitica	1
Quercus aliena	1
Xanthorhiza simplicissima	1
Populus x canadensis	1
Rhamnus utilis	1
Miscanthus floridulus	1
Corylus heterophylla	1
Roseobacter sp. AzwK-3b	1
Oedipodium griffithianum	1
Propionibacterium acnes HL046PA1	1
Drosophila melanogaster	1
Erythrobacter vulgaris	1
Lentimicrobium saccharophilum	1
Phalaris minor	1
Scoparia dulcis	1
Rosa hybrid cultivar	1
Geobacillus sp. G11MC16	1
Neodiprion lecontei	1
Pleurotus ostreatus PC15	1
Malassezia globosa CBS 7966	1
Phytocrene borneensis	1
Desulfonauticus sp. 38_4375	1
Vigna radiata	1
Propionibacterium acnes KPA171202	1
Bambusa oldhamii	1
Vaccinium macrocarpon	1
Vitis thunbergii	1
Albugo candida	1
Nicotiana plumbaginifolia	1
Sanionia uncinata	1
Clostridium difficile P49	1
Brucella pinnipedialis B2/94	1
Mitella stylosa var. makinoi	1
Vitis riparia	1
Total	2134
