# Supplementary material for: Transcriptome sequence analysis and mining of SSRs in Jhar Ber (Ziziphus nummularia (Burm.f.) Wight & Arn) under drought stress
Source: Sci Rep. 2018 Feb 5;8:2406. doi: 10.1038/s41598-018-20548-1 (PMC5799245; doi:10.1038/s41598-018-20548-1)
Supplement: Supplementary file 4 — Supplementary Dataset 3 [file 41598_2018_20548_MOESM4_ESM.xls]

## Sheet: Sheet1
Transcriptome sequence analysis and mining of SSRs in Jhar Ber (Ziziphus nummularia (Burm.f.) Wight & Arn) under drought stress
Radha Yadav, Showkat Ahmad Lone, Kishor Gaikwad, Nagendra Kumar Singh and Jasdeep Chatrath Padaria
Table S3. List of pathways present in the KEGG database with the number of genes present in transcripts of Z. nummularia
Pathways	No of transcripts in Z. nummularia transcriptome
Purine metabolism	60
Starch and sucrose metabolism	55
Carbon fixation in photosynthetic organisms	40
Glycerolipid metabolism	12
Glycolysis / Gluconeogenesis	32
Amino sugar and nucleotide sugar metabolism	30
Pyruvate metabolism	30
Carbon fixation pathways in prokaryotes	28
Oxidative phosphorylation	28
Methane metabolism	26
Galactose metabolism	25
Cysteine and methionine metabolism	24
Phenylalanine metabolism	24
Phenylalanine, tyrosine and tryptophan biosynthesis	24
Thiamine metabolism	24
Citrate cycle (TCA cycle)	23
Pentose phosphate pathway	23
Alanine, aspartate and glutamate metabolism	21
Aminoacyl-tRNA biosynthesis	20
Pyrimidine metabolism	20
Tyrosine metabolism	20
Fructose and mannose metabolism	18
Glyoxylate and dicarboxylate metabolism	18
T cell receptor signaling pathway	17
Phenylpropanoid biosynthesis	15
Phosphatidylinositol signaling system	15
Valine, leucine and isoleucine degradation	15
Arginine and proline metabolism	14
Tropane, piperidine and pyridine alkaloid biosynthesis	14
Glycine, serine and threonine metabolism	13
Inositol phosphate metabolism	13
Fatty acid degradation	12
Novobiocin biosynthesis	12
One carbon pool by folate	12
Pentose and glucuronate interconversions	12
Isoquinoline alkaloid biosynthesis	11
Sulfur metabolism	11
Aminobenzoate degradation	10
Lysine degradation	10
Porphyrin and chlorophyll metabolism	11
Terpenoid backbone biosynthesis	10
Drug metabolism - cytochrome P450	9
Drug metabolism - other enzymes	9
Flavonoid biosynthesis	9
Ascorbate and aldarate metabolism	8
Cyanoamino acid metabolism	8
Fatty acid biosynthesis	8
Glycerophospholipid metabolism	8
Metabolism of xenobiotics by cytochrome P450	8
Riboflavin metabolism	8
Sphingolipid metabolism	8
Tryptophan metabolism	8
Ubiquinone and other terpenoid-quinone biosynthesis	8
Lysine biosynthesis	7
Propanoate metabolism	7
Retinol metabolism	7
Arachidonic acid metabolism	6
beta-Alanine metabolism	6
Butanoate metabolism	6
Other glycan degradation	6
alpha-Linolenic acid metabolism	5
Histidine metabolism	5
Linoleic acid metabolism	5
mTOR signaling pathway	5
Nitrogen metabolism	5
Caffeine metabolism	4
Pantothenate and CoA biosynthesis	4
Steroid biosynthesis	4
Steroid hormone biosynthesis	4
Valine, leucine and isoleucine biosynthesis	4
Anthocyanin biosynthesis	3
Biosynthesis of unsaturated fatty acids	3
C5-Branched dibasic acid metabolism	3
Carotenoid biosynthesis	3
Chloroalkane and chloroalkene degradation	3
Glycosphingolipid biosynthesis - globo series	3
Photosynthesis	3
Selenocompound metabolism	3
Sesquiterpenoid and triterpenoid biosynthesis	3
Styrene degradation	3
Synthesis and degradation of ketone bodies	3
Benzoate degradation	2
Biosynthesis of ansamycins	2
Flavone and flavonol biosynthesis	2
Glycosaminoglycan degradation	2
Indole alkaloid biosynthesis	2
Isoflavonoid biosynthesis	2
Lipoic acid metabolism	2
Naphthalene degradation	2
N-Glycan biosynthesis	2
Nicotinate and nicotinamide metabolism	2
Streptomycin biosynthesis	2
Taurine and hypotaurine metabolism	2
Vitamin B6 metabolism	2
Aflatoxin biosynthesis	1
Biotin metabolism	1
Chlorocyclohexane and chlorobenzene degradation	1
Fluorobenzoate degradation	1
Folate biosynthesis	1
Geraniol degradation	1
Glucosinolate biosynthesis	1
Glycosaminoglycan biosynthesis - chondroitin sulfate / dermatan sulfate	1
Glycosaminoglycan biosynthesis - heparan sulfate / heparin	1
Glycosphingolipid biosynthesis - ganglio series	2
Glycosylphosphatidylinositol(GPI)-anchor biosynthesis	1
Insect hormone biosynthesis	1
Limonene and pinene degradation	1
Monoterpenoid biosynthesis	1
Peptidoglycan biosynthesis	1
Steroid degradation	1
Tetracycline biosynthesis	1
Toluene degradation	1
Glutathione metabolism	20
Various types of N-glycan biosynthesis	1
Total	1140
