# Supplementary material for: Transcriptome sequence analysis and mining of SSRs in Jhar Ber (Ziziphus nummularia (Burm.f.) Wight & Arn) under drought stress
Source: Sci Rep. 2018 Feb 5;8:2406. doi: 10.1038/s41598-018-20548-1 (PMC5799245; doi:10.1038/s41598-018-20548-1)
Supplement: Supplementary file 5 — Supplementary Dataset 4 [file 41598_2018_20548_MOESM5_ESM.xls]

## Sheet: Sheet1
Transcriptome sequence analysis and mining of SSRs in Jhar Ber (Ziziphus nummularia (Burm.f.) Wight & Arn) under drought stress
Radha Yadav, Showkat Ahmad Lone, Kishor Gaikwad, Nagendra Kumar Singh and Jasdeep Chatrath Padaria
Table S4. Summarized details of perfect SSRs
Sequence ID	SSR nr.	SSR type	SSR	Size of repeated sequence	Start position of repeated sequence	End position of repeated sequence
Contig2	1	p3	(TTC)6	18	130	147
Contig10	1	p1	(A)11	11	171	181
Contig23	1	p1	(T)11	11	187	197
Contig25	1	p4	(TTAT)5	20	82	101
Contig42	1	p3	(AAT)8	24	465	488
Contig46	1	p1	(A)13	13	225	237
Contig57	1	p1	(T)11	11	722	732
Contig69	1	p1	(T)31	31	14	44
Contig76	1	p3	(GAT)5	15	489	503
Contig79	1	p3	(GTG)6	18	107	124
Contig129	1	p1	(A)11	11	102	112
Contig130	1	p1	(A)26	26	190	215
Contig134	1	p2	(AG)10	20	359	378
Contig139	1	p1	(T)10	10	544	553
Contig155	1	p1	(A)11	11	2	12
Contig158	1	p3	(GAA)6	18	115	132
Contig166	1	p1	(T)10	10	144	153
Contig169	1	p1	(A)11	11	46	56
Contig176	1	p1	(A)11	11	93	103
Contig184	1	p2	(AG)9	18	68	85
Contig191	1	p1	(T)10	10	42	51
Contig199	1	p2	(TC)14	28	298	325
Contig203	1	p3	(GAA)6	18	533	550
Contig209	1	p2	(AT)7	14	1	14
Contig213	1	c	(TGA)8tggcgaagaaccatattcaaaaccctcctccagatccagcgaaaccgcccctaaatca(TCT)5	97	16	112
Contig223	1	p1	(A)11	11	37	47
Contig226	1	p3	(AAT)5	15	317	331
Contig237	1	p1	(T)15	15	1	15
Contig261	1	p1	(A)10	10	172	181
Contig298	1	p3	(CTT)10	30	193	222
Contig311	1	p3	(CTT)7	21	178	198
Contig320	1	p2	(AG)16	32	206	237
Contig321	1	p1	(A)11	11	259	269
Contig342	1	c	(TTA)9ttttcttttttgt(TG)6	52	95	146
Contig345	1	p1	(C)11	11	358	368
Contig359	1	p1	(A)10	10	76	85
Contig377	1	p2	(CT)6	12	651	662
Contig391	1	c	(TA)6c(AT)6	25	21	45
Contig408	1	p1	(T)11	11	48	58
Contig410	1	p1	(A)11	11	134	144
Contig426	1	p3	(AGA)5	15	62	76
Contig443	1	p2	(GA)13	26	97	122
Contig444	1	p3	(GGA)5	15	76	90
Contig452	1	p2	(TG)19	38	147	184
Contig464	1	p2	(AT)12	24	197	220
Contig479	1	p3	(GAG)6	18	281	298
Contig488	1	c	(T)11caatgggaaaaattctaaaatcgtgttctggatgaaatttttattttttaattttttttattatacatac(AT)13	107	50	156
Contig492	1	p1	(A)14	14	189	202
Contig509	1	p6	(GACAGG)5	30	344	373
Contig543	1	p3	(TTA)10	30	256	285
Contig545	1	c	(GCA)9acat(CAG)5	46	1	46
Contig569	1	p2	(TA)6	12	224	235
Contig579	1	p3	(TGG)5	15	301	315
Contig585	1	p3	(TTA)5	15	75	89
Contig607	1	p1	(T)10	10	297	306
Contig612	1	p1	(A)11	11	131	141
Contig622	1	p1	(T)10	10	42	51
Contig631	1	c	(TA)11gacac(AT)14	55	55	109
Contig638	1	p2	(AT)10	20	76	95
Contig669	1	p4	(CTTC)6	24	178	201
Contig676	1	p1	(T)11	11	118	128
Contig684	1	p3	(CTT)7	21	256	276
Contig704	1	p1	(T)12	12	226	237
Contig709	1	p1	(T)11	11	239	249
Contig714	1	p1	(A)11	11	907	917
Contig722	1	p3	(CTG)8	24	419	442
Contig732	1	c	(TCT)7tattcttgtttc(T)11	44	204	247
Contig753	1	p3	(CTT)7	21	41	61
Contig756	1	p3	(AAT)7	21	70	90
Contig757	1	p1	(T)10	10	726	735
Contig776	1	p3	(TGG)5	15	853	867
Contig777	1	p2	(AG)6	12	889	900
Contig780	1	p3	(GAC)5	15	232	246
Contig788	1	p3	(CCG)8	24	314	337
Contig800	1	p1	(T)11	11	98	108
Contig804	1	p2	(AG)6	12	11	22
Contig809	1	p2	(TA)7	14	749	762
Contig845	1	p3	(CTT)7	21	79	99
Contig847	1	p2	(CT)6	12	76	87
Contig857	1	p2	(AT)11	22	281	302
Contig896	1	p1	(A)12	12	46	57
Contig915	1	c	(CT)6g(TC)7	27	138	164
Contig915	2	p3	(AAT)5	15	342	356
Contig924	1	p2	(GA)7	14	1	14
Contig932	1	c	(A)13gaaagttccaagtgctgataaagcccttgaagatcacctttctgatcttagtttacc(T)12	82	58	139
Contig933	1	c	(GTT)5(GGT)6	33	1	33
Contig935	1	p3	(GAA)5	15	65	79
Contig958	1	p3	(CAG)6	18	12	29
Contig962	1	p3	(TCA)6	18	91	108
Contig971	1	p1	(T)10	10	325	334
Contig1060	1	p2	(CT)12	24	167	190
Contig1065	1	p3	(CCG)8	24	76	99
Contig1075	1	p1	(A)17	17	11	27
Contig1076	1	p1	(A)11	11	713	723
Contig1099	1	p2	(CT)6	12	40	51
Contig1099	2	p2	(CT)6	12	583	594
Contig1139	1	p1	(A)12	12	709	720
Contig1141	1	p2	(AT)8	16	947	962
Contig1156	1	p3	(GAA)5	15	45	59
Contig1159	1	p1	(T)15	15	17	31
Contig1167	1	c	(CCA)5tacactccatagccaccaaattcacttccaccatatccaccataagcaccagctctaccactataggccccagcagacctata(ACC)7	119	85	203
Contig1171	1	p2	(AT)7	14	403	416
Contig1181	1	p1	(A)16	16	141	156
Contig1187	1	p2	(TA)6	12	65	76
Contig1188	1	p3	(GCT)5	15	414	428
Contig1190	1	c	(T)14attatatatta(T)13	38	1	38
Contig1206	1	p3	(AAG)5	15	75	89
Contig1225	1	p2	(AG)11	22	1250	1271
Contig1226	1	p2	(AG)6	12	476	487
Contig1227	1	p3	(CTT)7	21	334	354
Contig1230	1	p1	(T)13	13	535	547
Contig1231	1	p3	(TCT)5	15	103	117
Contig1234	1	p3	(AGC)5	15	115	129
Contig1234	2	p3	(CTT)5	15	527	541
Contig1234	3	p3	(TGG)5	15	656	670
Contig1255	1	p1	(T)10	10	10	19
Contig1268	1	p1	(A)10	10	93	102
Contig1271	1	p3	(TTC)5	15	287	301
Contig1282	1	p2	(TA)8	16	1	16
Contig1297	1	p3	(CTT)5	15	1298	1312
Contig1316	1	p1	(A)13	13	224	236
Contig1322	1	c	(AG)19at(AC)192aaatatatattgaaagg(A)10	451	118	568
Contig1325	1	p2	(GA)9	18	7	24
Contig1342	1	p2	(TA)6	12	552	563
Contig1365	1	p1	(T)12	12	268	279
Contig1372	1	p1	(T)11	11	57	67
Contig1377	1	p2	(AC)10	20	155	174
Contig1384	1	p3	(CAG)7	21	465	485
Contig1387	1	p1	(T)12	12	392	403
Contig1391	1	p1	(T)10	10	591	600
Contig1392	1	p1	(T)69	69	14	82
Contig1393	1	p3	(CAA)7	21	828	848
Contig1395	1	p3	(AGC)6	18	270	287
Contig1400	1	p3	(GGT)5	15	297	311
Contig1411	1	p2	(TC)7	14	269	282
Contig1415	1	c	(TCT)6ttg(T)13	34	154	187
Contig1418	1	p2	(TA)12	24	117	140
Contig1439	1	p3	(AGC)6	18	656	673
Contig1452	1	p3	(CTG)7	21	693	713
Contig1457	1	p3	(TTC)6	18	229	246
Contig1465	1	p3	(TAT)9	27	258	284
Contig1472	1	p2	(AG)23	46	178	223
Contig1484	1	p2	(AT)11	22	252	273
Contig1488	1	c	(TC)10(TA)13	46	169	214
Contig1499	1	p1	(T)14	14	1	14
Contig1509	1	p2	(TA)12	24	695	718
Contig1513	1	p3	(ACC)8	24	176	199
Contig1513	2	p1	(A)12	12	768	779
Contig1517	1	p1	(A)12	12	388	399
Contig1526	1	p3	(TCT)6	18	734	751
Contig1529	1	p2	(GA)6	12	649	660
Contig1540	1	p1	(T)14	14	574	587
Contig1542	1	p3	(GAA)5	15	536	550
Contig1551	1	p2	(AT)6	12	7	18
Contig1572	1	p2	(TA)10	20	177	196
Contig1593	1	c	(T)10g(T)58	69	1	69
Contig1615	1	p3	(ATG)5	15	258	272
Contig1621	1	p2	(AG)7	14	550	563
Contig1641	1	p3	(GAG)8	24	502	525
Contig1661	1	p1	(A)13	13	748	760
Contig1675	1	p1	(A)18	18	32	49
Contig1675	2	p1	(T)12	12	174	185
Contig1683	1	p6	(GAGCCT)9	54	15	68
Contig1690	1	p1	(A)12	12	1378	1389
Contig1693	1	p2	(TC)13	26	1	26
Contig1703	1	p1	(T)22	22	30	51
Contig1704	1	p1	(T)10	10	1	10
Contig1705	1	p3	(GCT)5	15	298	312
Contig1706	1	p3	(CCA)5	15	475	489
Contig1716	1	p1	(T)11	11	1	11
Contig1722	1	p3	(GCA)7	21	271	291
Contig1724	1	p1	(T)13	13	31	43
Contig1727	1	p3	(CAG)5	15	91	105
Contig1729	1	p2	(AT)8	16	441	456
Contig1737	1	p2	(AT)6	12	57	68
Contig1739	1	p2	(GA)10	20	1	20
Contig1742	1	p2	(AG)6	12	20	31
Contig1755	1	p1	(T)13	13	893	905
Contig1764	1	p3	(TCG)5	15	425	439
Contig1765	1	p1	(A)10	10	126	135
Contig1780	1	p1	(T)11	11	121	131
Contig1802	1	p1	(A)14	14	662	675
Contig1808	1	p2	(TA)6	12	33	44
Contig1820	1	p2	(AT)11	22	2	23
Contig1824	1	p1	(T)17	17	1	17
Contig1825	1	p2	(CT)6	12	14	25
Contig1828	1	c	(A)10gaatataa(AT)9	36	658	693
Contig1838	1	p3	(TGG)5	15	210	224
Contig1857	1	p3	(GGT)8	24	313	336
Contig1857	2	p2	(AT)8	16	465	480
Contig1876	1	p3	(AGA)7	21	142	162
Contig1882	1	p1	(A)14	14	448	461
Contig1883	1	p1	(T)10	10	1	10
Contig1887	1	c	(AG)16at(GA)12	58	287	344
Contig1895	1	p1	(A)11	11	31	41
Contig1900	1	p3	(ATA)16	48	200	247
Contig1902	1	p3	(GAA)5	15	701	715
Contig1913	1	p1	(T)11	11	235	245
Contig1918	1	c	(TA)8cacaacaatatttttttt(A)13	47	1	47
Contig1919	1	p3	(TGG)5	15	521	535
Contig1920	1	c	(T)10ctttagaataatctttttccctaaactttttgtctcaatttacgtagaaagctacctcctttcttctctac(T)12	93	178	270
Contig1929	1	p1	(A)23	23	585	607
Contig1942	1	p4	(TTAT)5	20	832	851
Contig1955	1	p2	(AT)10	20	78	97
Contig1960	1	p1	(A)22	22	559	580
Contig1969	1	p1	(A)12	12	1878	1889
Contig1975	1	p1	(A)14	14	1035	1048
Contig1978	1	p2	(TC)10	20	1	20
Contig1981	1	p1	(T)11	11	704	714
Contig1981	2	p1	(A)14	14	834	847
Contig1987	1	p3	(ATC)5	15	226	240
Contig1989	1	p1	(T)11	11	279	289
Contig2000	1	p2	(CT)8	16	12	27
Contig2001	1	p2	(AG)7	14	1	14
Contig2001	2	p2	(AC)6	12	260	271
Contig2007	1	c	(GT)16(GA)11	54	88	141
Contig2022	1	c	(T)11cttatttttatgcattaaaatgtaaatttcaggctattcatatgttcccttgtagtttcttttctagtgttttaagatgttttttgttg(T)10	110	458	567
Contig2023	1	p4	(TTAT)6	24	119	142
Contig2023	2	p2	(AG)6	12	284	295
Contig2024	1	c	(TG)13(TA)11	48	108	155
Contig2037	1	p1	(T)27	27	8	34
Contig2071	1	c	(T)26aaaatttaaataattaag(T)13	57	1	57
Contig2079	1	p1	(A)10	10	111	120
Contig2087	1	p1	(A)10	10	389	398
Contig2110	1	p2	(TA)6	12	289	300
Contig2115	1	p1	(T)12	12	292	303
Contig2133	1	p2	(TC)6	12	122	133
Contig2135	1	p2	(AT)12	24	311	334
Contig2152	1	c	(AC)6aac(A)10	25	39	63
Contig2172	1	p2	(AT)9	18	19	36
Contig2176	1	p1	(T)17	17	1	17
Contig2180	1	c	(TG)6(CG)6	24	1	24
Contig2192	1	p1	(T)10	10	44	53
Contig2200	1	p3	(ATT)6	18	476	493
Contig2216	1	p2	(TG)10	20	107	126
Contig2222	1	p1	(T)11	11	44	54
Contig2238	1	p2	(TG)6	12	5	16
Contig2254	1	p1	(A)13	13	32	44
Contig2265	1	p3	(TTA)5	15	520	534
Contig2266	1	p1	(A)18	18	157	174
Contig2278	1	p1	(T)10	10	233	242
Contig2285	1	p2	(AT)11	22	96	117
Contig2287	1	p3	(GCG)6	18	103	120
Contig2307	1	p1	(A)10	10	38	47
Contig2309	1	p1	(T)16	16	493	508
Contig2318	1	p3	(TCA)5	15	1	15
Contig2322	1	p2	(AG)11	22	7	28
Contig2325	1	p2	(CT)9	18	313	330
Contig2333	1	p4	(TATT)5	20	383	402
Contig2342	1	p2	(AG)11	22	30	51
Contig2364	1	p2	(TA)8	16	492	507
Contig2367	1	p1	(T)10	10	44	53
Contig2368	1	p2	(AT)12	24	1	24
Contig2371	1	p3	(CAA)5	15	81	95
Contig2394	1	p2	(GA)11	22	391	412
Contig2401	1	p4	(GATG)5	20	184	203
Contig2419	1	p2	(CT)9	18	486	503
Contig2454	1	p1	(T)10	10	175	184
Contig2470	1	p3	(AGA)6	18	22	39
Contig2476	1	p1	(T)12	12	129	140
Contig2516	1	p3	(ATT)5	15	1	15
Contig2532	1	p2	(TA)7	14	1	14
Contig2536	1	p3	(AAC)12	36	13	48
Contig2546	1	p2	(CT)8	16	1	16
Contig2553	1	p2	(AT)9	18	233	250
Contig2554	1	p3	(AGA)7	21	273	293
Contig2559	1	p3	(AAT)9	27	321	347
Contig2565	1	p1	(A)11	11	185	195
Contig2574	1	p3	(GAA)10	30	176	205
Contig2579	1	p3	(TGG)8	24	216	239
Contig2600	1	p1	(T)10	10	64	73
Contig2607	1	p1	(T)14	14	161	174
Contig2628	1	p1	(T)14	14	30	43
Contig2637	1	p1	(T)14	14	48	61
Contig2638	1	p3	(CTG)5	15	689	703
Contig2640	1	c	(CT)9tct(TC)15	51	1	51
Contig2641	1	p1	(A)12	12	144	155
Contig2644	1	p2	(TC)7	14	31	44
Contig2653	1	p3	(CTT)5	15	423	437
Contig2655	1	p3	(TAT)9	27	64	90
Contig2658	1	p1	(A)20	20	5	24
Contig2664	1	p1	(A)12	12	100	111
Contig2665	1	p2	(TA)8	16	362	377
Contig2692	1	p2	(AT)10	20	416	435
Contig2703	1	p1	(T)23	23	1	23
Contig2708	1	p3	(TCT)5	15	512	526
Contig2710	1	p2	(AG)19	38	244	281
Contig2767	1	p1	(T)13	13	29	41
Contig2772	1	p1	(A)10	10	72	81
Contig2772	2	p1	(T)14	14	188	201
Contig2782	1	p2	(GT)9	18	216	233
Contig2791	1	p2	(GA)12	24	78	101
Contig2797	1	c	(T)10cc(T)16	28	1	28
Contig2798	1	p2	(TG)21	42	56	97
Contig2799	1	p2	(TA)7	14	64	77
Contig2802	1	p1	(T)20	20	1	20
Contig2814	1	p1	(T)16	16	2	17
Contig2832	1	c	(TTA)7(TTG)5	36	669	704
Contig2846	1	p1	(T)11	11	68	78
Contig2846	2	p1	(T)12	12	183	194
Contig2857	1	p1	(T)12	12	111	122
Contig2860	1	p3	(TCT)11	33	19	51
Contig2862	1	p1	(T)10	10	39	48
Contig2876	1	p1	(A)11	11	165	175
Contig2884	1	p1	(A)13	13	360	372
Contig2885	1	p1	(A)12	12	201	212
Contig2886	1	p2	(GA)8	16	1	16
Contig2891	1	p2	(GA)17	34	617	650
Contig2895	1	p1	(A)21	21	254	274
Contig2907	1	p3	(TGC)6	18	162	179
Contig2939	1	p2	(GA)12	24	292	315
Contig2952	1	p2	(TC)6	12	1	12
Contig2955	1	p1	(A)12	12	298	309
Contig2958	1	p1	(T)11	11	41	51
Contig2967	1	p1	(A)12	12	131	142
Contig2982	1	c	(AC)9g(CA)11	41	60	100
Contig2983	1	p1	(A)11	11	183	193
Contig2987	1	p1	(T)11	11	278	288
Contig2993	1	p1	(A)16	16	190	205
Contig3006	1	p2	(AT)6	12	1	12
Contig3018	1	p2	(AT)7	14	393	406
Contig3043	1	p3	(CTG)5	15	351	365
Contig3051	1	p3	(TAT)5	15	509	523
Contig3059	1	c	(T)19a(T)16	36	3	38
Contig3067	1	p2	(TC)11	22	201	222
Contig3088	1	p3	(ACC)5	15	143	157
Contig3090	1	p3	(GAT)5	15	94	108
Contig3090	2	p3	(AAT)7	21	220	240
Contig3099	1	p2	(AG)6	12	36	47
Contig3109	1	p1	(A)10	10	117	126
Contig3112	1	p2	(TA)6	12	13	24
Contig3113	1	p3	(CTC)10	30	826	855
Contig3129	1	p1	(T)31	31	1	31
Contig3136	1	p3	(TCA)6	18	33	50
Contig3153	1	p1	(A)10	10	327	336
Contig3158	1	p1	(T)10	10	228	237
Contig3165	1	p2	(TA)6	12	189	200
Contig3169	1	p1	(T)10	10	86	95
Contig3171	1	c	(A)11g(A)10	22	246	267
Contig3171	2	p1	(T)10	10	379	388
Contig3190	1	p3	(TTG)16	48	126	173
Contig3195	1	p3	(TAG)5	15	267	281
Contig3199	1	p1	(T)23	23	1	23
Contig3212	1	p2	(TA)8	16	1	16
Contig3229	1	p2	(GT)9	18	182	199
Contig3232	1	p2	(AT)10	20	259	278
Contig3236	1	p1	(A)13	13	292	304
Contig3251	1	p2	(TC)15	30	1	30
Contig3251	2	p2	(AG)6	12	259	270
Contig3260	1	p2	(TC)6	12	89	100
Contig3262	1	p1	(T)10	10	464	473
Contig3265	1	p1	(T)14	14	1	14
Contig3265	2	p1	(T)14	14	123	136
Contig3295	1	p3	(GAT)7	21	521	541
Contig3301	1	p1	(A)13	13	586	598
Contig3310	1	c	(A)17cttttttg(T)10	35	262	296
Contig3330	1	p3	(GAA)8	24	200	223
Contig3331	1	p3	(TTC)5	15	125	139
Contig3332	1	p3	(AGA)5	15	131	145
Contig3340	1	p1	(A)10	10	65	74
Contig3371	1	p2	(TA)8	16	118	133
Contig3374	1	p2	(AT)6	12	483	494
Contig3397	1	p3	(AGA)8	24	54	77
Contig3403	1	c	(T)12cctttttcctgaatttcggtgggaaaaaagtcagagatcggcaccgaaaagcttaatcaagattctaatttttctctgt(A)11	102	112	213
Contig3408	1	p1	(T)13	13	206	218
Contig3414	1	p1	(T)11	11	3	13
Contig3422	1	p1	(A)14	14	18	31
Contig3424	1	p1	(A)13	13	359	371
Contig3431	1	p2	(TC)9	18	523	540
Contig3436	1	p1	(A)11	11	647	657
Contig3454	1	p1	(T)31	31	1	31
Contig3457	1	p1	(T)10	10	101	110
Contig3459	1	p1	(T)18	18	228	245
Contig3463	1	p1	(A)15	15	503	517
Contig3464	1	p1	(A)22	22	83	104
Contig3471	1	p1	(A)10	10	199	208
Contig3480	1	p2	(AG)8	16	4	19
Contig3488	1	p3	(GGA)5	15	135	149
Contig3514	1	p3	(ACA)7	21	78	98
Contig3524	1	p2	(AT)10	20	70	89
Contig3531	1	c	(GT)6atgtatgtatgtg(TA)9	43	4	46
Contig3531	2	p3	(AAT)8	24	173	196
Contig3553	1	p2	(AT)9	18	1	18
Contig3553	2	p2	(AT)13	26	386	411
Contig3560	1	p6	(GCTGAT)5	30	366	395
Contig3581	1	p1	(A)10	10	170	179
Contig3589	1	p3	(CGA)9	27	181	207
Contig3589	2	p3	(CTG)6	18	310	327
Contig3605	1	c	(AG)6ataacac(AG)10	39	240	278
Contig3608	1	c	(AG)6ctaccc(A)13	31	109	139
Contig3610	1	p2	(TA)9	18	262	279
Contig3619	1	p3	(AAT)10	30	826	855
Contig3643	1	c	(TA)6cttgc(AT)9	35	338	372
Contig3647	1	p1	(T)10	10	286	295
Contig3671	1	p2	(TC)8	16	233	248
Contig3675	1	p2	(AT)8	16	471	486
Contig3677	1	p1	(T)12	12	200	211
Contig3681	1	p1	(T)13	13	191	203
Contig3687	1	p1	(T)10	10	12	21
Contig3687	2	p2	(AT)6	12	429	440
Contig3691	1	p3	(CAA)6	18	156	173
Contig3693	1	c	(AT)7gtatggattgaagaagcatgcatatcaagctcac(TA)7	62	1	62
Contig3693	2	p1	(A)16	16	486	501
Contig3700	1	p1	(T)11	11	280	290
Contig3703	1	p2	(AT)8	16	469	484
Contig3727	1	p3	(GGT)5	15	122	136
Contig3734	1	p2	(TA)6	12	433	444
Contig3742	1	p1	(T)10	10	214	223
Contig3753	1	p3	(CTT)5	15	27	41
Contig3777	1	p2	(AG)7	14	324	337
Contig3798	1	p4	(AAAT)5	20	9	28
Contig3808	1	c	(AT)13agt(AG)9	47	75	121
Contig3820	1	p1	(T)10	10	13	22
Contig3821	1	p2	(CT)6	12	290	301
Contig3838	1	c	(AG)9aagaggaagatgccttgcctttatatctctaccaacgtcaaccttgacggagttgacactgattccatcttctcagaagctagagcatttgatacaa(AG)11	137	33	169
Contig3868	1	p2	(AT)11	22	89	110
Contig3876	1	p3	(TGG)5	15	107	121
Contig3897	1	p6	(TTTATT)5	30	68	97
Contig3901	1	p1	(T)12	12	1	12
Contig3906	1	p4	(TTTA)6	24	270	293
Contig3915	1	p1	(T)37	37	1	37
Contig3921	1	p2	(TA)11	22	511	532
Contig3926	1	p6	(TGAGCC)6	36	45	80
Contig3928	1	c	(ATT)6actactattattattgttgcagttactgctagagccgttgctgatggaagc(GGT)5	84	132	215
Contig3941	1	p1	(T)12	12	156	167
Contig3959	1	p1	(T)11	11	66	76
Contig3986	1	c	(A)10tccaagtgctgataaagcccctgaagatcacctttctgatcttagtactttcttttttttcttttttc(T)10	88	124	211
Contig3989	1	p1	(T)11	11	1	11
Contig3989	2	p2	(AT)7	14	140	153
Contig3992	1	p1	(T)10	10	159	168
Contig3997	1	c	(T)11cgtaaacatgaatttaaatattaaacaaacttaaaataggtacattaaaagagcttatacataaagtactttttcttttac(T)12aacaaaaaaggaaggaaaaacccaaaaaaaaagaaaagaagccaatcatgaacagaaaaaataaacaaaaccacaccatcattcatcgatta(AG)11	218	1	218
Contig4015	1	p2	(AG)10	20	14	33
Contig4016	1	p2	(TC)6	12	250	261
Contig4024	1	p3	(AAT)12	36	315	350
Contig4025	1	c	(T)10gtcccccccttttttcccaacaagcttcgaggaatcagaagatggatcaaaagagatatggcttgaagaggtattaattgttaggttttttttc(T)12	116	185	300
Contig4038	1	p2	(CT)10	20	211	230
Contig4093	1	c	(AT)11t(AC)16t(CA)14	84	169	252
Contig4097	1	p3	(TAT)6	18	245	262
Contig4100	1	p1	(T)12	12	1	12
Contig4110	1	p1	(T)11	11	266	276
Contig4113	1	p1	(T)11	11	334	344
Contig4130	1	p1	(T)11	11	317	327
Contig4137	1	p2	(AC)19	38	454	491
Contig4145	1	p1	(A)10	10	131	140
Contig4189	1	p2	(TA)9	18	292	309
Contig4216	1	c	(AGG)5(AGA)5	30	136	165
Contig4219	1	p3	(CAA)8	24	169	192
Contig4224	1	c	(T)10gggggaaattttattattataatttctttgaatttgtactatctatataatacaatatattccatactccagaacaa(T)11	98	39	136
Contig4226	1	p3	(CCT)6	18	324	341
Contig4230	1	p3	(TCT)8	24	234	257
Contig4232	1	p1	(T)18	18	136	153
Contig4234	1	p1	(A)24	24	800	823
Contig4245	1	p3	(ATT)9	27	21	47
Contig4251	1	p1	(T)11	11	1	11
Contig4251	2	p3	(CCT)7	21	482	502
Contig4252	1	p2	(AG)9	18	13	30
Contig4269	1	p1	(A)11	11	80	90
Contig4269	2	p1	(T)11	11	256	266
Contig4308	1	p1	(T)12	12	609	620
Contig4314	1	p2	(TA)11	22	303	324
Contig4318	1	p4	(TTAT)6	24	5	28
Contig4322	1	p1	(T)12	12	175	186
Contig4336	1	p1	(T)11	11	12	22
Contig4336	2	p2	(AT)7	14	268	281
Contig4342	1	p3	(AAT)6	18	379	396
Contig4356	1	p1	(A)14	14	805	818
Contig4364	1	p1	(T)11	11	55	65
Contig4389	1	p1	(A)14	14	38	51
Contig4389	2	p1	(T)10	10	739	748
Contig4392	1	p2	(TC)14	28	8	35
Contig4404	1	p1	(T)13	13	305	317
Contig4404	2	p1	(A)34	34	527	560
Contig4410	1	p2	(AG)6	12	4	15
Contig4426	1	p3	(AGA)5	15	52	66
Contig4427	1	p1	(T)13	13	153	165
Contig4428	1	c	(TA)8gatatatac(AT)7(AG)10	59	1	59
Contig4444	1	p1	(T)34	34	1	34
Contig4448	1	p1	(A)15	15	971	985
Contig4456	1	p1	(T)13	13	745	757
Contig4464	1	p2	(AT)9	18	1135	1152
Contig4468	1	c	(CA)10cgcgtacacacacacaa(AC)20(AT)12	101	49	149
Contig4470	1	p3	(GAT)6	18	848	865
Contig4473	1	p3	(TTC)6	18	284	301
Contig4474	1	p3	(ACC)6	18	77	94
Contig4478	1	p2	(AG)6	12	48	59
Contig4480	1	p3	(TAT)6	18	53	70
Contig4485	1	p1	(T)10	10	111	120
Contig4493	1	p2	(AT)11	22	148	169
Contig4494	1	p3	(CTT)8	24	210	233
Contig4496	1	p1	(A)12	12	86	97
Contig4499	1	p2	(TA)6	12	224	235
Contig4499	2	c	(A)12tctcgaatccaaaaaatccaagaacacccaccagccaaccttggccttaaataaaaatacagagaacc(A)10	90	817	906
Contig4507	1	p1	(T)13	13	1	13
Contig4513	1	p3	(AAG)6	18	786	803
Contig4525	1	p2	(AT)10	20	137	156
Contig4536	1	p2	(AT)9	18	220	237
Contig4537	1	p3	(GGT)5	15	101	115
Contig4542	1	p2	(AG)6	12	76	87
Contig4542	2	p3	(CTT)10	30	1383	1412
Contig4544	1	p2	(TC)13	26	18	43
Contig4544	2	p1	(A)15	15	844	858
Contig4545	1	p2	(AT)9	18	1606	1623
Contig4583	1	p4	(TTTA)5	20	787	806
Contig4587	1	p1	(A)12	12	240	251
Contig4596	1	p3	(TTA)5	15	249	263
Contig4596	2	p2	(AG)18	36	540	575
Contig4604	1	p1	(T)10	10	1	10
Contig4604	2	p2	(TA)7	14	138	151
Contig4607	1	p3	(GAA)5	15	2332	2346
Contig4609	1	p1	(A)12	12	62	73
Contig4620	1	p1	(A)11	11	582	592
Contig4627	1	p2	(TC)9	18	14	31
Contig4632	1	p1	(A)10	10	2804	2813
Contig4633	1	p3	(AAG)7	21	483	503
Contig4646	1	p1	(T)12	12	11	22
Contig4659	1	p1	(G)11	11	104	114
Contig4667	1	c	(A)12gaaaaaagaagaaagaatata(AT)12	57	669	725
Contig4668	1	p2	(TC)7	14	1	14
Contig4670	1	c	(AT)8tgacaggttcttattcttataaacatatatatatctatttatagacacatacacaa(AT)9tggcaaacctgtcaatatatatagtttacttaacacacacgc(AT)11	154	24	177
Contig4683	1	p1	(A)14	14	586	599
Contig4685	1	c	(TTA)5(T)11	26	1311	1336
Contig4692	1	p3	(GCA)5	15	539	553
Contig4695	1	p2	(AT)12	24	1	24
Contig4715	1	p2	(AC)9	18	24	41
Contig4718	1	p3	(GAC)5	15	306	320
Contig4746	1	p3	(GAC)5	15	815	829
Contig4746	2	p3	(TCT)5	15	1066	1080
Contig4749	1	p2	(AG)6	12	31	42
Contig4760	1	p3	(AAC)5	15	786	800
Contig4761	1	p2	(AT)9	18	377	394
Contig4763	1	p1	(T)10	10	233	242
Contig4764	1	p1	(A)16	16	1356	1371
Contig4777	1	p1	(A)48	48	63	110
Contig4782	1	p1	(A)11	11	398	408
Contig4782	2	p2	(TA)9	18	515	532
Contig4785	1	p3	(ACC)5	15	310	324
Contig4787	1	p3	(AAG)5	15	373	387
Contig4810	1	c	(GAC)5gattgtgatgaacagcagaagatgactactactactgctact(ACG)5	72	1495	1566
Contig4813	1	p3	(CCA)5	15	493	507
Contig4824	1	p1	(T)13	13	1	13
Contig4839	1	p2	(AG)9	18	60	77
Contig4864	1	p1	(T)10	10	1	10
Contig4864	2	c	(A)20gacaaataaaaccatctgataattagtgatacataatctctcctttcttctttc(T)10	84	157	240
Contig4883	1	p3	(TTA)5	15	127	141
Contig4892	1	p2	(AT)7	14	196	209
Contig4895	1	p1	(T)11	11	502	512
Contig4897	1	p3	(AAG)7	21	146	166
Contig4905	1	p3	(TTC)5	15	1242	1256
Contig4906	1	p2	(AT)8	16	1	16
Contig4907	1	p1	(A)12	12	46	57
Contig4912	1	p1	(A)11	11	192	202
Contig4917	1	p2	(CT)6	12	9	20
Contig4918	1	p2	(TA)8	16	364	379
Contig4922	1	p2	(AT)7	14	1	14
Contig4938	1	c	(T)10aaccgtaaagaagatttttattatttctcgaagaaaattaagcaactctaatattgagtcc(T)11	82	1	82
Contig4967	1	p1	(T)11	11	761	771
Contig5017	1	p1	(A)20	20	965	984
Contig5019	1	p1	(T)13	13	359	371
Contig5024	1	p1	(T)17	17	1	17
Contig5030	1	p3	(AAT)5	15	228	242
Contig5040	1	p3	(AAG)5	15	13	27
Contig5046	1	c	(T)12cc(T)12ag(T)12ag(T)12c(T)10	65	5	69
Contig5054	1	p3	(TTC)6	18	283	300
Contig5064	1	p3	(ACC)5	15	317	331
Contig5082	1	c	(CA)6(CT)7	26	1327	1352
Contig5093	1	p3	(ATT)5	15	180	194
Contig5098	1	p1	(A)17	17	91	107
Contig5098	2	c	(AG)31(TA)13	88	244	331
Contig5099	1	p1	(T)10	10	1017	1026
Contig5102	1	p2	(AT)7	14	667	680
Contig5108	1	p2	(TA)7	14	894	907
Contig5110	1	p1	(T)30	30	2	31
Contig5118	1	c	(GA)9ggagggaggg(GA)21	70	83	152
Contig5120	1	p1	(T)10	10	249	258
Contig5122	1	p1	(A)22	22	814	835
Contig5132	1	p1	(T)15	15	383	397
Contig5132	2	c	(T)60a(T)10a(T)10	82	537	618
Contig5132	3	p2	(TA)7	14	739	752
Contig5146	1	p3	(CCA)5	15	168	182
Contig5151	1	p1	(T)29	29	2	30
Contig5151	2	p2	(AT)7	14	151	164
Contig5165	1	p4	(AAAT)5	20	1237	1256
Contig5166	1	p1	(T)11	11	568	578
Contig5167	1	p1	(T)31	31	54	84
Contig5168	1	p2	(TG)10	20	449	468
Contig5176	1	p3	(ACA)5	15	393	407
Contig5185	1	p3	(TAT)6	18	460	477
Contig5194	1	p1	(A)10	10	472	481
Contig5201	1	p3	(CAC)6	18	1262	1279
Contig5209	1	p3	(CTT)6	18	168	185
Contig5209	2	p3	(TAT)5	15	315	329
Contig5213	1	c	(A)16gaaatctattttcaccg(A)47	80	727	806
Contig5214	1	p1	(T)11	11	1	11
Contig5214	2	p1	(T)12	12	218	229
Contig5214	3	p1	(A)10	10	558	567
Contig5231	1	p2	(CT)11	22	466	487
Contig5231	2	p3	(AAT)5	15	2404	2418
Contig5231	3	p1	(T)10	10	2533	2542
Contig5239	1	p3	(GCA)5	15	990	1004
Contig5240	1	p3	(GAC)5	15	1014	1028
Contig5245	1	p1	(A)16	16	49	64
Contig5258	1	p1	(A)12	12	116	127
Contig5265	1	p1	(A)10	10	1276	1285
Contig5269	1	p2	(AT)7	14	135	148
Contig5272	1	p1	(T)10	10	886	895
Contig5287	1	p2	(TC)15	30	142	171
Contig5294	1	c	(AT)8acatatatac(AT)6	38	1	38
Contig5294	2	c	(A)10cgtt(A)12cgt(A)12	41	380	420
Contig5299	1	p1	(T)17	17	1	17
Contig5313	1	c	(A)11ccg(A)10	24	250	273
Contig5316	1	p1	(T)11	11	52	62
Contig5324	1	c	(A)11g(A)11	23	904	926
Contig5341	1	c	(TCG)6ttgatgttgaagaagtggaacaacaatctccttccatcatcaggaacacaagttcttctaccaaaattaaatgac(AT)12	117	476	592
Contig5361	1	p1	(A)26	26	661	686
Contig5363	1	c	(T)10cctttttttttag(T)10ag(T)10	45	4	48
Contig5382	1	c	(A)12cg(A)13	27	825	851
Contig5388	1	p3	(GGT)5	15	661	675
Contig5394	1	p3	(CTT)5	15	189	203
Contig5394	2	c	(TG)12c(GT)6	37	1008	1044
Contig5412	1	p1	(A)35	35	68	102
Contig5425	1	p1	(T)13	13	1	13
Contig5433	1	p1	(A)13	13	617	629
Contig5436	1	p1	(T)11	11	149	159
Contig5436	2	p3	(CAG)5	15	507	521
Contig5437	1	p1	(T)10	10	11	20
Contig5438	1	p1	(A)15	15	106	120
Contig5440	1	p1	(C)10	10	1114	1123
Contig5453	1	p2	(AG)6	12	46	57
Contig5458	1	c	(T)18g(T)16g(T)17g(T)19	73	2	74
Contig5458	2	p3	(ACC)5	15	429	443
Contig5463	1	p3	(CTT)5	15	72	86
Contig5464	1	c	(T)14(A)14	28	1582	1609
Contig5466	1	p1	(T)14	14	256	269
Contig5466	2	p3	(CTT)5	15	455	469
Contig5466	3	p1	(T)12	12	713	724
Contig5467	1	p3	(GTT)5	15	648	662
Contig5478	1	p3	(GGT)5	15	307	321
Contig5479	1	p1	(A)11	11	794	804
Contig5481	1	p2	(TA)6	12	278	289
Contig5481	2	p1	(T)10	10	842	851
Contig5491	1	p1	(T)14	14	1	14
Contig5503	1	p1	(T)37	37	2	38
Contig5503	2	p1	(A)13	13	1060	1072
Contig5505	1	p1	(T)11	11	669	679
Contig5505	2	p1	(A)11	11	824	834
Contig5507	1	p1	(T)20	20	1	20
Contig5508	1	p2	(AG)12	24	113	136
Contig5512	1	p2	(AG)7	14	6	19
Contig5512	2	p1	(A)21	21	631	651
Contig5516	1	p1	(T)10	10	588	597
Contig5521	1	p1	(T)10	10	136	145
Contig5527	1	p2	(TC)12	24	1526	1549
Contig5537	1	p3	(ACC)5	15	842	856
Contig5539	1	p2	(TA)9	18	822	839
Contig5540	1	p2	(AG)19	38	172	209
Contig5541	1	p2	(AT)7	14	25	38
Contig5541	2	p2	(AT)9	18	2488	2505
Contig5543	1	p1	(A)11	11	235	245
Contig5546	1	p3	(CGT)5	15	550	564
Contig5549	1	c	(AG)6cgcgtgcgcgct(CA)6	36	101	136
Contig5552	1	p3	(CTT)5	15	118	132
Contig5558	1	p1	(T)33	33	24	56
Contig5560	1	p3	(AGA)5	15	192	206
Contig5560	2	p4	(TTTG)5	20	354	373
Contig5562	1	c	(AT)10tatatattggtgtattgttgagtgattataatttaattaata(T)10	72	64	135
Contig5568	1	p1	(A)11	11	592	602
Contig5572	1	p3	(GTT)6	18	371	388
Contig5573	1	p2	(TC)6	12	173	184
Contig5576	1	p3	(TCT)5	15	120	134
Contig5579	1	p1	(A)10	10	440	449
Contig5580	1	c	(A)36(G)10	46	632	677
Contig5590	1	p1	(T)14	14	745	758
Contig5617	1	p1	(A)10	10	325	334
Contig5618	1	p3	(CAG)6	18	117	134
Contig5621	1	p1	(T)10	10	79	88
Contig5647	1	c	(T)13cc(T)11	26	1124	1149
Contig5657	1	c	(CA)10cgcgtacacacacaca(AC)16(AT)8	84	47	130
Contig5662	1	c	(A)14gttttt(A)13ggtt(A)14ccgg(A)14	69	404	472
Contig5692	1	p1	(T)14	14	222	235
Contig5692	2	p3	(CTT)5	15	422	436
Contig5701	1	p1	(A)23	23	579	601
Contig5706	1	p3	(ACC)5	15	282	296
Contig5707	1	c*	(T)38(TTATTT)7*(TTTTA)7*tttatt(TA)20	151	1	151
Contig5716	1	p3	(TGA)5	15	637	651
Contig5716	2	p3	(CAC)6	18	755	772
Contig5727	1	p1	(T)11	11	61	71
Contig5730	1	p3	(AGC)7	21	341	361
Contig5730	2	p1	(A)10	10	2346	2355
Contig5732	1	p2	(AT)11	22	1	22
Contig5740	1	p1	(A)11	11	1750	1760
Contig5752	1	p2	(AC)6	12	20	31
Contig5752	2	p2	(CT)7	14	155	168
Contig5791	1	c	(A)15c(A)16	32	1138	1169
Contig5810	1	p2	(TC)14	28	214	241
Contig5816	1	c	(A)20tataac(A)22	48	291	338
Contig5824	1	p2	(TC)7	14	1	14
Contig5827	1	c	(T)10c(T)10	21	28	48
Contig5828	1	p1	(T)31	31	248	278
Contig5829	1	p1	(A)11	11	2	12
Contig5835	1	p2	(AT)10	20	621	640
Contig5843	1	p3	(AGA)5	15	533	547
Contig5843	2	p2	(TC)11	22	1052	1073
Contig5854	1	p3	(CTT)5	15	341	355
Contig5863	1	c	(AG)7a(CG)6ct(CA)6	41	1512	1552
Contig5864	1	p2	(AT)12	24	1	24
Contig5889	1	p1	(T)12	12	1783	1794
Contig5893	1	p3	(TTG)5	15	745	759
Contig5899	1	p3	(TCT)5	15	1	15
Contig5926	1	p3	(GAA)5	15	222	236
Contig5926	2	p3	(TCT)5	15	402	416
Contig5930	1	p2	(AT)13	26	124	149
Contig5946	1	p1	(G)11	11	618	628
Contig5996	1	p1	(G)14	14	26	39
Contig6042	1	p1	(C)29	29	46	74
Contig6045	1	p1	(T)10	10	1765	1774
Contig6048	1	p2	(TC)12	24	92	115
Contig6050	1	p1	(T)10	10	2709	2718
Contig6068	1	p2	(AT)6	12	227	238
Contig6085	1	p1	(A)21	21	122	142
Contig6101	1	p1	(T)15	15	485	499
Contig6115	1	p1	(T)11	11	311	321
Contig6121	1	p1	(G)10	10	35	44
Contig6135	1	c*	(T)30attttttattttttattttttattttttat(TTTTTA)7(TTTTA)7*(TTTA)10*ttat(TA)20(ATA)34*	311	1	311
Contig6136	1	c	(ATA)12(ATT)6	54	1	54
Contig6144	1	c	(T)18a(T)14	33	1	33
Contig6150	1	p3	(CTT)6	18	622	639
Contig6181	1	p3	(GGT)5	15	5	19
Contig6181	2	p1	(T)14	14	196	209
Contig6181	3	p3	(ACC)5	15	533	547
Contig6201	1	p1	(A)24	24	944	967
Contig6203	1	p1	(A)13	13	90	102
Contig6217	1	p1	(A)11	11	1055	1065
Contig6234	1	p1	(A)10	10	66	75
Contig6260	1	p1	(T)10	10	1312	1321
Contig6275	1	p4	(TACG)101	404	42	445
Contig6278	1	p2	(CA)23	46	295	340
Contig6279	1	c	(AT)7a(AT)12	39	1	39
Contig6289	1	p3	(TCA)5	15	471	485
Contig6318	1	p1	(T)28	28	1	28
Contig6332	1	p1	(T)10	10	223	232
Contig6338	1	c	(TA)6c(AT)7	27	900	926
Contig6339	1	p1	(A)11	11	11	21
Contig6342	1	p1	(T)10	10	1	10
Contig6342	2	c	(TA)7catacacacatacatgtagggtgggttacctaatatatataggcataactgtcaatatatagagtttatttggtacac(AT)6	104	137	240
Contig6347	1	p1	(A)12	12	1021	1032
Contig6352	1	p2	(AG)14	28	14	41
Contig6353	1	p2	(GA)6	12	1	12
Contig6358	1	p2	(TC)7	14	69	82
Contig6366	1	p1	(T)10	10	432	441
Contig6370	1	p1	(T)11	11	37	47
Contig6376	1	p1	(A)12	12	675	686
Contig6381	1	p2	(GA)7	14	6	19
Contig6416	1	p3	(TAA)7	21	616	636
Contig6419	1	p4	(TTAT)5	20	223	242
Contig6422	1	p2	(GA)10	20	105	124
Contig6427	1	p1	(A)11	11	613	623
Contig6440	1	p1	(T)17	17	1	17
Contig6442	1	p1	(A)32	32	1024	1055
Contig6451	1	p2	(AG)15	30	69	98
Contig6455	1	p1	(T)10	10	228	237
Contig6474	1	p3	(CTT)8	24	200	223
Contig6477	1	p2	(AT)6	12	631	642
Contig6480	1	p1	(A)17	17	181	197
Contig6490	1	c	(TA)12tta(TCT)7	48	76	123
Contig6497	1	p1	(A)10	10	576	585
Contig6498	1	p1	(A)12	12	398	409
Contig6510	1	p1	(A)13	13	917	929
Contig6527	1	p1	(A)12	12	504	515
Contig6552	1	p4	(ATTT)5	20	172	191
Contig6557	1	p1	(A)13	13	1454	1466
Contig6559	1	p3	(GGT)6	18	776	793
Contig6559	2	p1	(T)10	10	1341	1350
Contig6573	1	p3	(AGC)6	18	503	520
Contig6578	1	p1	(A)10	10	683	692
Contig6582	1	p2	(AG)6	12	7	18
Contig6589	1	p2	(AG)7	14	662	675
Contig6599	1	p1	(T)10	10	225	234
Contig6612	1	c	(A)11gatacaacgataattagagagagaaagtacagggaaaagagt(GA)6(AG)6	77	1444	1520
Contig6617	1	p2	(CT)6	12	753	764
Contig6622	1	p2	(TC)13	26	6	31
Contig6635	1	p3	(AGC)6	18	4	21
Contig6656	1	p2	(AG)11	22	1	22
Contig6660	1	p2	(AT)9	18	208	225
Contig6663	1	p2	(TA)11	22	1	22
Contig6665	1	p3	(ATC)7	21	260	280
Contig6670	1	p1	(A)18	18	808	825
Contig6693	1	c	(AC)10tccattaaaatttttcttcctaattgttctcacttggtgcagttcacaactgggtatttttagtattatgtgtcatgtgagatcatatggcaaacaatag(A)11	131	572	702
Contig6693	2	c	(AT)6ag(TA)8	30	848	877
Contig6695	1	p2	(GA)7	14	25	38
Contig6696	1	p1	(T)11	11	1	11
Contig6710	1	p3	(AAC)8	24	1259	1282
Contig6712	1	p1	(A)13	13	2	14
Contig6714	1	p3	(AGC)5	15	299	313
Contig6717	1	p2	(GA)9	18	966	983
Contig6718	1	c	(T)11agttatgtaactcggtttctgaatgcattaaagaatacgcatagtggattatatgtggaaatccaaaaaag(A)10	92	803	894
Contig6730	1	c	(AAAG)5aaaaactacc(A)12	42	1178	1219
Contig6730	2	p5	(AATAA)5	25	1368	1392
Contig6731	1	p1	(A)10	10	714	723
Contig6734	1	p2	(AG)22	44	51	94
Contig6734	2	c	(A)11c(A)13t(A)13tt(A)13	54	340	393
Contig6737	1	p3	(GAA)5	15	1018	1032
Contig6742	1	p2	(AT)6	12	212	223
Contig6743	1	p3	(TCC)5	15	23	37
Contig6745	1	p2	(GA)7	14	1051	1064
Contig6749	1	p1	(T)11	11	29	39
Contig6752	1	p2	(TC)6	12	1042	1053
Contig6757	1	p3	(TTC)9	27	248	274
Contig6758	1	p1	(T)10	10	418	427
Contig6758	2	p1	(A)11	11	580	590
Contig6762	1	p2	(TA)9	18	254	271
Contig6764	1	c	(AG)7cgaaaggggcactagtggaactaatttttgtatagtggggagatagggtaaataactgaaaatacaaggggcc(TAT)10	117	436	552
Contig6777	1	p3	(AGA)5	15	182	196
Contig6778	1	p1	(A)10	10	218	227
Contig6778	2	p1	(T)11	11	338	348
Contig6778	3	p1	(T)11	11	494	504
Contig6780	1	p1	(A)14	14	134	147
Contig6787	1	p3	(TAT)15	45	187	231
Contig6788	1	p3	(GTG)5	15	342	356
Contig6788	2	p3	(TGG)7	21	685	705
Contig6792	1	p2	(CT)25	50	90	139
Contig6806	1	p1	(A)12	12	41	52
Contig6834	1	p2	(AG)9	18	25	42
Contig6880	1	p1	(A)10	10	364	373
Contig6881	1	c	(TC)9g(CT)8	35	199	233
Contig6885	1	p1	(A)10	10	100	109
Contig6896	1	p1	(A)14	14	40	53
Contig6905	1	p2	(TC)19	38	253	290
Contig6905	2	p1	(A)12	12	495	506
Contig6907	1	p3	(TAT)10	30	297	326
Contig6913	1	p2	(GA)6	12	286	297
Contig6926	1	p2	(AT)9	18	399	416
Contig6926	2	p1	(A)10	10	647	656
Contig6934	1	c	(TC)11t(TA)10	43	66	108
Contig6943	1	p1	(A)11	11	402	412
Contig6944	1	p1	(G)31	31	43	73
Contig6949	1	p1	(T)11	11	29	39
Contig6953	1	p2	(GA)6	12	155	166
Contig6963	1	p1	(A)10	10	57	66
Contig6964	1	p1	(A)10	10	212	221
Contig6971	1	p2	(AG)7	14	1	14
Contig6982	1	p1	(A)10	10	967	976
Contig6984	1	p2	(AG)8	16	273	288
Contig6985	1	p1	(T)11	11	19	29
Contig6992	1	p1	(T)13	13	193	205
Contig7001	1	p1	(A)31	31	321	351
Contig7008	1	p1	(A)10	10	482	491
Contig7009	1	p3	(CTT)5	15	27	41
Contig7009	2	p3	(ATC)5	15	434	448
Contig7039	1	p1	(T)10	10	143	152
Contig7049	1	p1	(A)15	15	617	631
Contig7060	1	p2	(AT)7	14	4	17
Contig7068	1	p2	(AG)16	32	3	34
Contig7080	1	p1	(T)12	12	375	386
Contig7099	1	p1	(T)11	11	57	67
Contig7104	1	p1	(T)12	12	1	12
Contig7104	2	p5	(AATAA)7	35	141	175
Contig7107	1	p2	(AG)15	30	857	886
Contig7142	1	c	(AT)11ctgtatc(TA)7	43	313	355
Contig7149	1	p1	(T)10	10	230	239
Contig7153	1	p3	(GAA)7	21	255	275
Contig7153	2	p1	(A)10	10	669	678
Contig7153	3	p1	(T)11	11	785	795
Contig7157	1	p2	(AT)8	16	111	126
Contig7162	1	p3	(GGT)7	21	166	186
Contig7166	1	p2	(AT)7	14	529	542
Contig7172	1	p2	(AT)11	22	187	208
Contig7182	1	p3	(GGA)5	15	522	536
Contig7187	1	p6	(TAGGGT)6	36	459	494
Contig7196	1	p2	(GA)15	30	43	72
Contig7204	1	p1	(T)11	11	1	11
Contig7220	1	c	(T)15a(T)14	30	1	30
Contig7229	1	p3	(TTC)5	15	112	126
Contig7230	1	p2	(GA)17	34	358	391
Contig7237	1	p2	(AG)7	14	136	149
Contig7242	1	p1	(A)12	12	55	66
Contig7243	1	p2	(AG)9	18	362	379
Contig7257	1	p1	(A)11	11	584	594
Contig7258	1	p1	(A)10	10	26	35
Contig7259	1	p1	(T)10	10	71	80
Contig7280	1	p6	(CTCCTG)5	30	512	541
Contig7288	1	p6	(CTTTGG)5	30	188	217
Contig7290	1	p1	(T)11	11	107	117
Contig7291	1	c	(AT)12agt(AG)11	49	102	150
Contig7299	1	c	(CA)17(TA)6	46	122	167
Contig7300	1	p2	(AT)13	26	566	591
Contig7305	1	p3	(CAC)6	18	437	454
Contig7306	1	p3	(CCA)5	15	52	66
Contig7311	1	c	(TA)10ttatccataac(CAT)6	49	226	274
Contig7313	1	p4	(ATTT)5	20	870	889
Contig7323	1	c*	(T)28atttattatat(ATA)16(AATA)75*	383	1	383
Contig7327	1	p2	(AT)6	12	60	71
Contig7335	1	p2	(CT)12	24	347	370
Contig7351	1	p1	(T)11	11	1	11
Contig7351	2	p1	(A)10	10	124	133
Contig7353	1	p3	(GCT)7	21	68	88
Contig7357	1	p1	(T)17	17	341	357
Contig7363	1	p1	(G)31	31	161	191
Contig7376	1	p1	(A)11	11	294	304
Contig7378	1	p1	(A)13	13	269	281
Contig7382	1	p1	(T)12	12	528	539
Contig7382	2	p1	(A)11	11	693	703
Contig7387	1	c	(A)10gg(T)10	22	819	840
Contig7388	1	p2	(CT)7	14	6	19
Contig7389	1	p1	(T)10	10	631	640
Contig7401	1	p1	(T)10	10	794	803
Contig7403	1	c	(AGA)5aggagaagaagaagcatgagcatcatggagaacagaaagaagggttcgtggataagatcaaggacaagatccatggtgaaggacatgagaagggtg(AGA)5	126	55	180
Contig7412	1	c	(T)10a(T)22	33	3	35
Contig7426	1	p3	(AAG)6	18	176	193
Contig7436	1	p1	(A)10	10	34	43
Contig7438	1	p1	(A)16	16	33	48
Contig7444	1	p2	(AC)15	30	87	116
Contig7448	1	p2	(TA)8	16	72	87
Contig7459	1	p2	(TC)7	14	19	32
Contig7461	1	p4	(AATA)5	20	223	242
Contig7466	1	p2	(AT)7	14	36	49
Contig7470	1	p3	(ATT)5	15	70	84
Contig7478	1	c	(T)16agtaagcaaaagcaacaaaaaggtacaaagtactaattaaattaaattatcatacaaaatcttttttttcg(T)21	108	1	108
Contig7487	1	p1	(T)14	14	1	14
Contig7492	1	p4	(ATCC)5	20	779	798
Contig7530	1	p3	(CTT)5	15	319	333
Contig7539	1	p3	(GGA)5	15	28	42
Contig7539	2	p2	(TC)12	24	240	263
Contig7541	1	p1	(A)11	11	1559	1569
Contig7546	1	p3	(CAA)7	21	101	121
Contig7549	1	p1	(A)17	17	716	732
Contig7551	1	c	(GGC)5gacttggtccaaagaaataagaaaaagacgacgactcggcaggcgcagc(T)10aaatttctgaaagattctgcagctgatattgccgcttcttgggctctggaggaggatactaataataaggaggagc(GA)9	168	2475	2642
Contig7552	1	p3	(TCT)7	21	272	292
Contig7575	1	p1	(T)16	16	2	17
Contig7585	1	p3	(TCA)8	24	407	430
Contig7587	1	p2	(AG)7	14	926	939
Contig7588	1	c	(A)10taaaaaaaataaaaaaaataaaaaaaataaaaaaaaat(A)10t(A)69	128	233	360
Contig7591	1	p1	(T)13	13	1	13
Contig7591	2	p2	(TC)6	12	1913	1924
Contig7595	1	p1	(T)18	18	31	48
Contig7597	1	p1	(A)10	10	22	31
Contig7621	1	p3	(CGC)5	15	18	32
Contig7623	1	p1	(T)44	44	1022	1065
Contig7630	1	p2	(TG)6	12	43	54
Contig7632	1	p3	(CAG)5	15	191	205
Contig7634	1	p3	(ATT)7	21	581	601
Contig7639	1	p1	(A)10	10	918	927
Contig7643	1	p1	(T)11	11	1294	1304
Contig7645	1	p1	(T)10	10	1	10
Contig7646	1	p3	(TGC)5	15	3	17
Contig7647	1	p1	(A)10	10	724	733
Contig7648	1	p1	(T)10	10	143	152
Contig7657	1	p3	(AGA)8	24	514	537
Contig7657	2	p2	(TC)6	12	725	736
Contig7660	1	p2	(TA)6	12	700	711
Contig7661	1	p2	(AT)10	20	199	218
Contig7667	1	p1	(T)11	11	99	109
Contig7672	1	p2	(CA)6	12	44	55
Contig7696	1	p3	(TGA)5	15	609	623
Contig7701	1	c*	(A)10(AT)11*	31	224	254
Contig7721	1	p1	(T)16	16	1	16
Contig7727	1	c	(T)12ctttaaaatttactaatttcctattttttgtttcttttttgttcaattacaatgatattgaatatggaactaattattacattagagattttttttc(T)11gtttaaaaattaaaaagaaagtagaaaattacaagaagaacgtaagaagggaaagtaaaaaccgtttctccatatctccctcaaa(T)10	215	1	215
Contig7727	2	p3	(TCT)5	15	594	608
Contig7733	1	p6	(TTTTTA)5	30	71	100
Contig7738	1	p1	(A)41	41	715	755
Contig7741	1	p2	(TG)6	12	47	58
Contig7754	1	p1	(A)31	31	2	32
Contig7782	1	p2	(AT)11	22	1975	1996
Contig7804	1	p2	(AT)7	14	1693	1706
Contig7820	1	p3	(CTT)10	30	17	46
Contig7843	1	p2	(TC)10	20	2839	2858
Contig7844	1	p3	(AAG)7	21	326	346
Contig7854	1	c	(GT)6(GA)11	34	6	39
Contig7862	1	p3	(TCT)5	15	403	417
Contig7864	1	p1	(T)14	14	1	14
Contig7869	1	c	(T)12gtttata(T)12	31	1	31
Contig7930	1	p3	(TTA)7	21	2	22
Contig7932	1	p2	(AT)8	16	67	82
Contig7937	1	p2	(GA)10	20	52	71
Contig7937	2	p3	(AAT)5	15	952	966
Contig7939	1	p3	(TCA)7	21	1	21
Contig7940	1	p1	(T)10	10	1797	1806
Contig7946	1	p3	(CTC)10	30	1232	1261
Contig7947	1	p1	(A)14	14	675	688
Contig7953	1	p1	(A)10	10	885	894
Contig7963	1	p3	(TCA)5	15	720	734
Contig7964	1	p2	(AT)7	14	95	108
Contig7976	1	p3	(TGG)5	15	682	696
Contig7978	1	c	(T)27aagtataaccataagatattcaattcattagagaatgtggaggatcttaattccactttattttc(TA)12	116	12	127
Contig7987	1	p1	(T)15	15	1	15
Contig7987	2	c	(TA)9ttggcataattgtca(AT)8	49	158	206
Contig7989	1	p2	(AT)8	16	1	16
Contig7991	1	p1	(T)13	13	981	993
Contig8001	1	p1	(T)14	14	45	58
Contig8010	1	p3	(GGT)6	18	291	308
Contig8011	1	p1	(T)11	11	50	60
Contig8016	1	p1	(A)10	10	95	104
Contig8024	1	p3	(TCT)7	21	1405	1425
Contig8031	1	p1	(A)10	10	120	129
Contig8043	1	p3	(TGC)5	15	496	510
Contig8046	1	p1	(A)13	13	975	987
Contig8059	1	p1	(A)63	63	125	187
Contig8065	1	p1	(T)10	10	331	340
Contig8066	1	p2	(AT)11	22	2166	2187
Contig8068	1	p1	(T)16	16	1	16
Contig8068	2	p1	(T)10	10	882	891
Contig8091	1	p1	(T)10	10	1	10
Contig8093	1	p2	(TA)9	18	89	106
Contig8096	1	p2	(AG)15	30	180	209
Contig8105	1	p2	(AT)15	30	307	336
Contig8106	1	p1	(A)10	10	697	706
Contig8107	1	p2	(GA)6	12	8	19
Contig8111	1	p1	(T)10	10	222	231
Contig8112	1	p1	(T)13	13	6	18
Contig8113	1	p2	(AG)7	14	138	151
Contig8115	1	p3	(CCA)6	18	716	733
Contig8115	2	p3	(TGG)5	15	1142	1156
Contig8119	1	p1	(T)15	15	60	74
Contig8127	1	p1	(A)18	18	701	718
Contig8130	1	p1	(T)23	23	674	696
Contig8130	2	p1	(T)10	10	798	807
Contig8134	1	p1	(T)12	12	2	13
Contig8137	1	p3	(TCT)5	15	160	174
Contig8137	2	p1	(A)14	14	695	708
Contig8151	1	p1	(T)12	12	203	214
Contig8154	1	p2	(CT)7	14	1	14
Contig8154	2	p3	(CTA)5	15	476	490
Contig8155	1	p2	(CT)7	14	54	67
Contig8158	1	p1	(A)11	11	1352	1362
Contig8165	1	p1	(A)23	23	763	785
Contig8171	1	p2	(TC)7	14	268	281
Contig8174	1	p2	(AT)6	12	925	936
Contig8188	1	p3	(CTT)5	15	657	671
Contig8192	1	p1	(T)12	12	1	12
Contig8197	1	p3	(CCA)5	15	609	623
Contig8200	1	p1	(T)10	10	7	16
Contig8201	1	p3	(CTT)5	15	114	128
Contig8201	2	p1	(A)30	30	1689	1718
Contig8204	1	p3	(GAT)6	18	112	129
Contig8207	1	p1	(A)11	11	93	103
Contig8211	1	p1	(A)20	20	598	617
Contig8214	1	p2	(AT)6	12	271	282
Contig8217	1	c*	(T)24atttat(TA)20(ATA)107*	388	1	388
Contig8220	1	p3	(ATA)6	18	1022	1039
Contig8224	1	p2	(TA)10	20	328	347
Contig8226	1	p2	(AG)18	36	195	230
Contig8230	1	p2	(AG)9	18	32	49
Contig8231	1	p3	(AGG)5	15	335	349
Contig8233	1	p3	(GTG)5	15	967	981
Contig8234	1	p3	(CTG)5	15	1388	1402
Contig8238	1	p1	(T)11	11	598	608
Contig8239	1	c	(A)11gaaaaaatcccctacaattacc(T)10	43	135	177
Contig8243	1	p3	(AAG)7	21	492	512
Contig8243	2	p3	(CCT)5	15	711	725
Contig8243	3	p2	(TC)13	26	904	929
Contig8248	1	p2	(TA)9	18	6	23
Contig8252	1	p3	(CTT)5	15	168	182
Contig8262	1	p1	(A)12	12	1281	1292
Contig8264	1	p2	(AT)8	16	984	999
Contig8267	1	p1	(A)12	12	605	616
Contig8269	1	p2	(TA)12	24	1580	1603
Contig8272	1	p1	(A)10	10	384	393
Contig8273	1	p2	(AT)12	24	418	441
Contig8274	1	c*	(TAT)6(TA)10*	35	2241	2275
Contig8282	1	p2	(AC)17	34	360	393
Contig8287	1	p2	(AT)9	18	659	676
Contig8288	1	p3	(CTT)7	21	161	181
Contig8310	1	p3	(TCT)6	18	173	190
Contig8311	1	c	(CA)18aaaaac(A)11c(A)25	79	230	308
Contig8318	1	c	(T)26acatgaccaaaacattactacaagttgaatagattagtccatgagtcgttttgttttggaaagatagtt(GA)12	119	5	123
Contig8318	2	p3	(CTT)5	15	627	641
Contig8324	1	p2	(TC)8	16	615	630
Contig8328	1	p3	(GGT)5	15	196	210
Contig8332	1	p1	(A)10	10	2182	2191
Contig8334	1	p1	(T)10	10	1023	1032
Contig8335	1	p1	(A)10	10	131	140
Contig8335	2	c	(TAAA)7tgat(TA)10	52	1117	1168
Contig8340	1	p1	(T)15	15	1	15
Contig8348	1	p1	(T)12	12	352	363
Contig8349	1	p1	(T)23	23	2	24
Contig8353	1	p2	(GA)9	18	337	354
Contig8353	2	p2	(AT)11	22	1376	1397
Contig8358	1	p3	(TCT)6	18	129	146
Contig8361	1	p1	(T)10	10	2023	2032
Contig8362	1	p2	(GT)12	24	84	107
Contig8362	2	p1	(T)18	18	787	804
Contig8365	1	p2	(TC)13	26	1	26
Contig8371	1	p1	(T)11	11	61	71
Contig8381	1	c	(T)11gggatctgaaaaagatagggtttgttttaccgttagttcgttgaggttcgaatttttaattttgctccgttggtgtta(T)12	101	120	220
Contig8383	1	c	(AT)9tttttggtggtaagttgtg(T)10	47	99	145
Contig8403	1	p3	(CAA)5	15	39	53
Contig8404	1	p2	(TA)6	12	1	12
Contig8409	1	p4	(AAAT)5	20	91	110
Contig8417	1	p1	(A)31	31	8	38
Contig8425	1	p2	(GA)13	26	56	81
Contig8438	1	p4	(TTTG)5	20	236	255
Contig8446	1	p3	(TTC)6	18	401	418
Contig8452	1	p2	(TG)9	18	284	301
Contig8453	1	p3	(CAC)5	15	943	957
Contig8453	2	p1	(T)12	12	1072	1083
Contig8461	1	p3	(TCA)10	30	216	245
Contig8466	1	p1	(A)11	11	214	224
Contig8468	1	p1	(T)10	10	132	141
Contig8476	1	p3	(GAG)5	15	265	279
Contig8481	1	p3	(GAA)5	15	285	299
Contig8483	1	p1	(A)10	10	64	73
Contig8486	1	p1	(T)12	12	57	68
Contig8519	1	p3	(GAA)7	21	41	61
Contig8526	1	p1	(A)12	12	64	75
Contig8551	1	p3	(TCT)7	21	401	421
Contig8582	1	p3	(TCT)6	18	459	476
Contig8584	1	p3	(ATA)5	15	361	375
Contig8608	1	p2	(GA)8	16	1	16
Contig8612	1	p1	(T)13	13	363	375
Contig8617	1	p1	(A)18	18	593	610
Contig8621	1	p2	(AT)12	24	359	382
Contig8625	1	p2	(AT)9	18	520	537
Contig8647	1	p3	(GAA)7	21	1	21
Contig8658	1	p3	(ATG)5	15	225	239
Contig8672	1	p1	(T)11	11	237	247
Contig8683	1	c	(AT)12agaaagccag(TCAA)5	54	178	231
Contig8697	1	p2	(AT)12	24	346	369
Contig8705	1	p2	(TA)10	20	239	258
Contig8712	1	p2	(AT)8	16	233	248
Contig8716	1	p2	(TA)6	12	427	438
Contig8718	1	p2	(AT)10	20	441	460
Contig8728	1	p2	(TA)9	18	167	184
Contig8737	1	p2	(TC)10	20	295	314
Contig8741	1	p2	(TA)7	14	189	202
Contig8742	1	p3	(CAA)6	18	206	223
Contig8742	2	p3	(CAG)5	15	338	352
Contig8749	1	p2	(AT)10	20	386	405
Contig8795	1	p1	(A)12	12	39	50
Contig8804	1	p2	(GA)6	12	17	28
Contig8810	1	p3	(AAC)12	36	43	78
Contig8813	1	p2	(TC)17	34	1	34
Contig8814	1	p1	(A)11	11	52	62
Contig8814	2	p1	(T)10	10	183	192
Contig8819	1	p3	(GAT)5	15	318	332
Contig8821	1	p2	(TC)9	18	23	40
Contig8824	1	p1	(A)19	19	13	31
Contig8830	1	p1	(T)12	12	92	103
Contig8847	1	c	(TAT)9ttccttttggaatatat(TAA)8	68	243	310
Contig8855	1	p1	(A)10	10	590	599
Contig8869	1	p2	(CT)6	12	204	215
Contig8870	1	p1	(T)10	10	215	224
Contig8875	1	p1	(T)11	11	255	265
Contig8879	1	p2	(AG)6	12	159	170
Contig8881	1	p2	(CT)6	12	209	220
Contig8885	1	p1	(T)10	10	204	213
Contig8895	1	p2	(AT)9	18	110	127
Contig8898	1	p1	(A)14	14	195	208
Contig8911	1	p1	(A)13	13	123	135
Contig8917	1	p4	(AAAC)5	20	95	114
Contig8956	1	p1	(A)11	11	300	310
Contig8969	1	p1	(A)10	10	58	67
Contig8983	1	p3	(AGA)6	18	36	53
Contig8986	1	p1	(T)12	12	54	65
Contig8999	1	p3	(ATT)12	36	297	332
Contig9006	1	p1	(A)10	10	276	285
Contig9017	1	p1	(A)10	10	310	319
Contig9027	1	p3	(TTG)6	18	121	138
Contig9030	1	p3	(TTA)8	24	409	432
Contig9032	1	p1	(T)17	17	1	17
Contig9042	1	p1	(T)10	10	37	46
Contig9049	1	c	(T)11aataaaatagtagtca(T)10	37	1	37
Contig9052	1	p2	(AT)6	12	415	426
Contig9058	1	p3	(TTC)5	15	80	94
Contig9064	1	p3	(TTC)5	15	159	173
Contig9097	1	p2	(TA)10	20	65	84
Contig9099	1	p6	(TCTCTG)5	30	14	43
Contig9114	1	p1	(G)12	12	88	99
Contig9115	1	p1	(A)23	23	248	270
Contig9116	1	p3	(TCG)6	18	307	324
Contig9117	1	p2	(CT)7	14	219	232
Contig9118	1	p3	(TTA)5	15	315	329
Contig9142	1	p1	(T)12	12	1	12
Contig9163	1	p3	(GGA)5	15	210	224
Contig9163	2	p3	(AAG)5	15	421	435
Contig9170	1	p1	(A)11	11	231	241
Contig9203	1	p2	(TA)7	14	378	391
Contig9213	1	p2	(TA)10	20	198	217
Contig9221	1	c	(AT)15(GT)9	48	184	231
Contig9221	2	c	(A)11t(A)10	22	446	467
Contig9229	1	p1	(A)13	13	229	241
Contig9235	1	p3	(GAA)6	18	110	127
Contig9260	1	p1	(A)11	11	59	69
Contig9265	1	p1	(T)10	10	515	524
Contig9270	1	p2	(AG)6	12	44	55
Contig9295	1	p2	(TA)6	12	85	96
Contig9312	1	p1	(T)11	11	9	19
Contig9312	2	p1	(A)12	12	660	671
Contig9324	1	p3	(AGA)6	18	68	85
Contig9331	1	p3	(TGA)5	15	389	403
Contig9335	1	p3	(GAA)5	15	20	34
Contig9346	1	p1	(T)10	10	85	94
Contig9347	1	p2	(AT)8	16	1	16
Contig9351	1	p2	(AG)6	12	401	412
Contig9356	1	p3	(TCT)5	15	131	145
Contig9360	1	c	(T)18caacgaggattttcttgggaaatttcctgcaaattttttcattattattttttcaacagaaaga(AG)11atgaagtaatttttttt(TG)10	141	115	255
Contig9364	1	p1	(T)11	11	407	417
Contig9382	1	p2	(TC)6	12	723	734
Contig9383	1	p1	(T)10	10	94	103
Contig9422	1	p3	(TTG)6	18	270	287
Contig9430	1	p2	(TC)7	14	26	39
Contig9448	1	p1	(T)10	10	1	10
Contig9450	1	p1	(T)10	10	1	10
Contig9480	1	p3	(TTC)5	15	194	208
Contig9493	1	p1	(T)11	11	2	12
Contig9495	1	p3	(AAT)6	18	20	37
Contig9510	1	p3	(CCT)5	15	256	270
Contig9519	1	p2	(CT)6	12	340	351
Contig9523	1	p2	(CT)9	18	1	18
Contig9526	1	c	(AT)10tattttttt(TTC)7	50	224	273
Contig9528	1	p3	(TTC)5	15	35	49
Contig9575	1	c	(TA)6atttggtgcatctgttcatttgcacctctctatatgtatgcgctttagcc(T)10	72	20	91
Contig9582	1	p2	(TA)10	20	1	20
Contig9584	1	p1	(A)11	11	96	106
Contig9588	1	p3	(GAA)7	21	177	197
Contig9595	1	p3	(AAG)10	30	872	901
Contig9615	1	p3	(CTC)7	21	361	381
Contig9622	1	p1	(T)16	16	189	204
Contig9627	1	p3	(TCT)7	21	371	391
Contig9632	1	p1	(A)12	12	443	454
Contig9637	1	p3	(AAG)5	15	94	108
Contig9648	1	p2	(TC)12	24	265	288
Contig9657	1	p3	(TAG)7	21	1308	1328
Contig9667	1	p1	(T)10	10	61	70
Contig9669	1	p3	(TAT)9	27	591	617
Contig9676	1	p5	(TAAAA)5	25	2	26
Contig9676	2	p1	(A)10	10	468	477
Contig9680	1	p3	(TTA)5	15	1451	1465
Contig9684	1	p3	(ATC)6	18	263	280
Contig9714	1	p2	(AG)11	22	758	779
Contig9722	1	p1	(A)11	11	841	851
Contig9731	1	p1	(A)12	12	561	572
Contig9748	1	p1	(A)12	12	691	702
Contig9771	1	p3	(ACA)7	21	542	562
Contig9773	1	p3	(TCC)5	15	32	46
Contig9815	1	p1	(T)11	11	54	64
Contig9815	2	p3	(ACA)5	15	236	250
Contig9821	1	p3	(GGT)5	15	98	112
Contig9827	1	p1	(C)10	10	554	563
Contig9837	1	p3	(GAA)6	18	4	21
Contig9849	1	p2	(AG)11	22	93	114
Contig9895	1	p2	(TA)7	14	410	423
Contig9902	1	p1	(T)11	11	100	110
Contig9904	1	p1	(T)15	15	29	43
Contig9932	1	p3	(AAG)6	18	166	183
Contig9950	1	p3	(TCC)7	21	192	212
Contig9956	1	c	(CT)6ttctctat(AC)12	44	85	128
Contig9958	1	p4	(AAAT)6	24	134	157
Contig9959	1	p2	(AT)8	16	261	276
Contig9961	1	p3	(ATC)5	15	192	206
Contig9965	1	p3	(TGC)6	18	29	46
Contig9967	1	p2	(AG)8	16	8	23
Contig9969	1	p3	(GAA)6	18	1009	1026
Contig9977	1	p3	(GCA)5	15	404	418
Contig9978	1	p1	(T)22	22	70	91
Contig9986	1	p1	(T)12	12	1193	1204
Contig9998	1	p1	(A)10	10	204	213
Contig10000	1	p3	(GAA)6	18	256	273
Contig10002	1	p3	(GAT)5	15	275	289
Contig10024	1	p3	(CTT)6	18	130	147
Contig10044	1	p2	(TA)7	14	449	462
Contig10046	1	p1	(T)10	10	10	19
Contig10063	1	p1	(T)24	24	1	24
Contig10064	1	p3	(TCA)5	15	356	370
Contig10078	1	p2	(AT)9	18	146	163
Contig10082	1	p2	(AG)13	26	215	240
Contig10085	1	p3	(TCT)6	18	277	294
Contig10088	1	p1	(A)20	20	206	225
Contig10098	1	p3	(GTG)9	27	93	119
Contig10107	1	p1	(A)14	14	388	401
Contig10121	1	p1	(T)12	12	270	281
Contig10126	1	p1	(A)12	12	35	46
Contig10131	1	p1	(A)12	12	113	124
Contig10140	1	p2	(TA)9	18	1	18
Contig10145	1	p1	(A)10	10	278	287
Contig10162	1	p3	(CAT)5	15	195	209
Contig10178	1	p3	(CAA)5	15	1	15
Contig10186	1	p2	(AG)7	14	232	245
Contig10225	1	p3	(TGG)6	18	120	137
Contig10232	1	p3	(GGT)5	15	1	15
Contig10244	1	p3	(GTT)5	15	148	162
Contig10246	1	p2	(AT)11	22	313	334
Contig10275	1	p3	(AAT)5	15	24	38
Contig10291	1	p3	(TTC)5	15	483	497
Contig10292	1	p3	(CAT)5	15	518	532
Contig10304	1	p1	(A)10	10	1	10
Contig10305	1	p3	(GCT)5	15	156	170
Contig10318	1	p3	(GGT)5	15	21	35
Contig10382	1	p2	(GA)15	30	482	511
Contig10387	1	p1	(T)11	11	106	116
Contig10434	1	p3	(AAT)6	18	408	425
Contig10447	1	p6	(CCCTGA)6	36	290	325
Contig10448	1	p4	(CAAA)6	24	7	30
Contig10468	1	p2	(AT)9	18	275	292
Contig10487	1	p1	(T)15	15	396	410
Contig10507	1	p2	(AG)6	12	239	250
Contig10508	1	p3	(ATT)5	15	416	430
Contig10524	1	p2	(TC)6	12	100	111
Contig10534	1	c	(TGA)5tgtggcggcggcagaggc(GGA)5	48	4	51
Contig10585	1	p2	(CT)10	20	14	33
Contig10673	1	p1	(T)12	12	239	250
Contig10686	1	p1	(A)10	10	273	282
Contig10699	1	c	(AG)6aag(GA)6	27	7	33
Contig10699	2	p3	(GGA)5	15	165	179
Contig10699	3	p3	(CCA)5	15	419	433
Contig10738	1	p1	(A)11	11	633	643
Contig10757	1	p3	(GGA)5	15	1	15
Contig10757	2	p3	(ATG)5	15	198	212
Contig10770	1	p3	(AAG)5	15	567	581
Contig10814	1	p3	(GAA)5	15	265	279
Contig10834	1	p3	(GAT)6	18	462	479
Contig10844	1	p2	(TA)12	24	266	289
Contig10852	1	p3	(AGA)5	15	174	188
Contig10893	1	p2	(TA)6	12	416	427
Contig10925	1	p3	(AGA)8	24	1	24
Contig10950	1	p3	(CTT)6	18	108	125
Contig10953	1	p3	(CCA)5	15	788	802
Contig10967	1	p2	(TC)6	12	51	62
Contig10973	1	p2	(TA)10	20	308	327
Contig10988	1	p2	(TC)6	12	162	173
Contig11064	1	c	(T)10c(T)12	23	257	279
Contig11077	1	p3	(CAT)5	15	32	46
Contig11113	1	p2	(GA)10	20	608	627
Contig11162	1	p1	(T)11	11	142	152
Contig11177	1	p3	(AGA)5	15	120	134
Contig11177	2	p3	(GAA)6	18	349	366
Contig11218	1	p1	(T)10	10	139	148
Contig11234	1	p1	(C)10	10	31	40
Contig11244	1	p3	(TCT)5	15	378	392
Contig11254	1	p1	(T)22	22	12	33
Contig11294	1	c	(A)14ttcttttcgacttctaaaactcgctctctcataaatattaaacaaacgtgagagaaaatatt(A)11	87	53	139
Contig11316	1	p3	(AAG)5	15	132	146
Contig11331	1	p1	(A)19	19	266	284
Contig11390	1	p3	(GGC)5	15	261	275
Contig11429	1	p2	(TA)8	16	400	415
Contig11496	1	p3	(TGA)5	15	18	32
Contig11499	1	p3	(CAA)5	15	4	18
Contig11503	1	p2	(TA)12	24	407	430
Contig11538	1	p3	(AAG)7	21	389	409
Contig11581	1	p1	(T)10	10	95	104
Contig11604	1	p3	(AAT)5	15	111	125
Contig11615	1	p3	(TGG)5	15	290	304
Contig11670	1	p3	(GAA)8	24	90	113
Contig11692	1	c	(AG)6tttcagaaccccgttcaaaactcgtattcatcgaaatcaccatctttgtcttc(T)14aaatctattcctattcggagatccctaccatttggattcgcaaggggggcttctgtagtt(TC)6	151	199	349
Contig11725	1	p1	(T)14	14	276	289
Contig11845	1	p1	(T)20	20	1	20
Contig11865	1	p3	(AAG)6	18	69	86
Contig11934	1	p1	(T)11	11	26	36
Contig11943	1	p2	(TA)6	12	95	106
Contig11968	1	p1	(A)10	10	27	36
Contig11969	1	p3	(GCA)5	15	118	132
Contig11984	1	p1	(A)11	11	439	449
Contig11993	1	p1	(A)11	11	142	152
Contig12001	1	p2	(AT)6	12	74	85
Contig12005	1	c	(T)10ggtttttctgcattagagagcacgcacac(AT)6(AG)11	73	44	116
Contig12010	1	p3	(ATC)5	15	309	323
Contig12047	1	p1	(A)12	12	289	300
Contig12054	1	p3	(TGG)7	21	200	220
Contig12062	1	p1	(A)11	11	324	334
Contig12100	1	p1	(A)10	10	33	42
Contig12106	1	p4	(AATA)5	20	143	162
Contig12115	1	p3	(ATC)5	15	17	31
Contig12123	1	p1	(T)10	10	360	369
Contig12149	1	p2	(TA)10	20	270	289
Contig12155	1	p3	(AAT)5	15	358	372
Contig12175	1	p2	(AG)6	12	512	523
Contig12182	1	p3	(CTT)5	15	111	125
Contig12182	2	p2	(GT)7	14	272	285
Contig12189	1	p1	(A)13	13	154	166
Contig12194	1	p2	(TC)7	14	24	37
Contig12194	2	p2	(TA)8	16	187	202
Contig12219	1	p2	(AG)10	20	377	396
Contig12228	1	p3	(CTT)6	18	104	121
Contig12229	1	p1	(T)14	14	199	212
Contig12238	1	p1	(T)10	10	30	39
Contig12240	1	p1	(A)10	10	36	45
Contig12260	1	p2	(TA)6	12	413	424
Contig12298	1	p3	(GCA)5	15	261	275
Contig12325	1	p2	(TA)6	12	443	454
Contig12343	1	p2	(TC)6	12	410	421
Contig12354	1	p2	(AG)14	28	177	204
Contig12365	1	p3	(CCA)5	15	572	586
Contig12370	1	p3	(GAA)7	21	162	182
Contig12385	1	p2	(TA)14	28	325	352
Contig12399	1	p3	(CAC)5	15	149	163
Contig12406	1	p2	(TA)7	14	302	315
Contig12410	1	p2	(AT)10	20	228	247
Contig12455	1	c	(A)10gg(A)11	23	299	321
Contig12497	1	p1	(A)12	12	87	98
Contig12506	1	p2	(AT)7	14	210	223
Contig12572	1	p3	(TTC)5	15	25	39
Contig12573	1	p2	(AT)6	12	139	150
Contig12651	1	p3	(CAT)6	18	122	139
Contig12656	1	p1	(T)10	10	45	54
Contig12672	1	p2	(CT)6	12	270	281
Contig12676	1	p3	(GAC)5	15	193	207
Contig12697	1	c	(ATA)6ttaccattattattattgttattgttattgttattgaattgtattac(TAT)9	92	74	165
Contig12706	1	p1	(T)10	10	183	192
Contig12765	1	p2	(TA)14	28	426	453
Contig12797	1	p2	(AG)10	20	336	355
Contig12804	1	p2	(AT)8	16	183	198
Contig12825	1	p1	(A)13	13	345	357
Contig12829	1	p1	(A)12	12	202	213
Contig12871	1	p1	(A)16	16	656	671
Contig12879	1	p1	(T)14	14	131	144
Contig12886	1	p1	(T)10	10	235	244
Contig12909	1	p2	(GA)8	16	497	512
Contig12914	1	p2	(TC)7	14	200	213
Contig12927	1	p3	(CTC)8	24	297	320
Contig12967	1	p1	(T)10	10	1	10
Contig13004	1	p1	(A)11	11	65	75
Contig13028	1	p1	(A)12	12	341	352
Contig13034	1	p3	(ATA)5	15	354	368
Contig13063	1	c	(T)10c(T)11	22	378	399
Contig13075	1	c	(T)19ggttgtgt(TG)11	49	227	275
Contig13103	1	p1	(T)11	11	345	355
Contig13108	1	p1	(T)14	14	1	14
Contig13130	1	p1	(A)12	12	52	63
Contig13139	1	p1	(T)10	10	1	10
Contig13155	1	p1	(T)11	11	172	182
Contig13182	1	p1	(T)12	12	1	12
Contig13187	1	p2	(TA)6	12	287	298
Contig13208	1	p3	(TGA)5	15	125	139
Contig13269	1	p3	(TGA)6	18	264	281
Contig13277	1	p1	(A)11	11	36	46
Contig13283	1	p3	(ATA)5	15	244	258
Contig13290	1	p2	(AC)13	26	380	405
Contig13314	1	p3	(GAT)5	15	143	157
Contig13327	1	p3	(CTT)7	21	2	22
Contig13349	1	p2	(AG)8	16	442	457
Contig13367	1	p1	(T)22	22	12	33
Contig13376	1	p2	(CT)9	18	10	27
Contig13387	1	c	(TGT)5gattattgaaca(GGT)5	42	458	499
Contig13445	1	p1	(T)10	10	203	212
Contig13475	1	c	(TCC)13tcttcttgttcttcttccatacttagagccgtggccgtggaacttgaacaagaa(GAG)6	111	203	313
Contig13495	1	p1	(A)10	10	194	203
Contig13521	1	p3	(AGA)10	30	34	63
Contig13523	1	p3	(GGA)5	15	302	316
Contig13530	1	p1	(A)12	12	238	249
Contig13621	1	p2	(AT)7	14	360	373
Contig13656	1	p2	(TA)10	20	354	373
Contig13657	1	p3	(CTT)5	15	54	68
Contig13675	1	c	(A)10tggagcttgattattaatttttagctttctttgctcctcttcttctttc(T)10	69	275	343
Contig13692	1	p2	(AT)9	18	194	211
Contig13744	1	p3	(ACA)5	15	277	291
Contig13745	1	p1	(A)10	10	489	498
Contig13757	1	p1	(T)13	13	124	136
Contig13794	1	c	(TCT)8tccactacatgccttgcattcagaactgggctttggtt(TTG)5	77	292	368
Contig13803	1	p3	(AGC)5	15	419	433
Contig13811	1	p3	(GAA)6	18	78	95
Contig13813	1	p1	(T)10	10	81	90
Contig13815	1	c	(T)10cctttcttttctttttaaggggtaatagacaatagtt(TA)8	63	329	391
Contig13832	1	p3	(TCT)6	18	158	175
Contig13843	1	p2	(TA)12	24	416	439
Contig13851	1	c	(A)23t(A)26	50	352	401
Contig13853	1	c	(T)10gggtt(G)12	27	48	74
Contig13926	1	p2	(AC)9	18	272	289
Contig13933	1	p3	(ATT)8	24	173	196
Contig13963	1	p2	(AG)6	12	15	26
Contig13967	1	p3	(TGT)10	30	83	112
Contig13989	1	p1	(A)13	13	221	233
Contig13997	1	p3	(GCG)5	15	277	291
Contig14015	1	p1	(T)10	10	254	263
Contig14032	1	p3	(TTA)5	15	302	316
Contig14042	1	p1	(A)11	11	226	236
Contig14058	1	p1	(T)12	12	264	275
Contig14150	1	p2	(TA)9	18	255	272
Contig14162	1	c	(GGT)7aatggtatgacctaggcctagggtttcttcttttctctttttctctctcctccttccatggcgacga(CTCAGG)5	118	41	158
Contig14172	1	c	(A)10g(A)58	69	306	374
Contig14181	1	p1	(T)11	11	163	173
Contig14248	1	p3	(ATT)5	15	320	334
Contig14250	1	p3	(AAG)7	21	234	254
Contig14308	1	p3	(TCC)11	33	328	360
Contig14311	1	c	(TG)9(TA)7	32	371	402
Contig14320	1	p3	(AAG)5	15	123	137
Contig14327	1	c	(T)14ctatttgacaaagtgggtgcttaatgaaacacttgaagagttgaacttttgtttttgtggtacttatttcaattttc(T)11	102	43	144
Contig14341	1	p1	(T)10	10	181	190
Contig14341	2	p1	(A)11	11	316	326
Contig14367	1	p2	(CT)6	12	163	174
Contig14392	1	p1	(A)10	10	32	41
Contig14403	1	p3	(GAA)5	15	6	20
Contig14404	1	p3	(CCA)5	15	179	193
Contig14423	1	p3	(AGT)5	15	196	210
Contig14497	1	p2	(GC)6	12	184	195
Contig14518	1	c	(A)10gcgcagagatac(AG)12	46	329	374
Contig14525	1	p3	(TCA)6	18	37	54
Contig14550	1	p2	(AG)11	22	97	118
Contig14554	1	p3	(TCT)7	21	105	125
Contig14562	1	p1	(T)10	10	80	89
Contig14563	1	c	(GC)6t(CA)6	25	5	29
Contig14570	1	p3	(TGT)7	21	129	149
Contig14570	2	p3	(TCC)5	15	310	324
Contig14570	3	p3	(TGA)5	15	786	800
Contig14570	4	p3	(TGC)8	24	937	960
Contig14650	1	p1	(T)10	10	82	91
Contig14682	1	p1	(T)10	10	40	49
Contig14687	1	p3	(TCG)5	15	126	140
Contig14693	1	p3	(AGT)5	15	76	90
Contig14709	1	p3	(TTC)5	15	808	822
Contig14718	1	p1	(T)11	11	1	11
Contig14718	2	c	(T)10cg(T)26	38	882	919
Contig14726	1	p3	(TGA)5	15	260	274
Contig14749	1	p3	(GTT)5	15	551	565
Contig14756	1	p3	(TGT)7	21	43	63
Contig14756	2	p2	(AC)11	22	656	677
Contig14758	1	p2	(TA)7	14	1	14
Contig14761	1	p3	(TCA)5	15	53	67
Contig14763	1	p2	(AT)13	26	663	688
Contig14802	1	p3	(TCT)6	18	128	145
Contig14803	1	p3	(TCT)5	15	916	930
Contig14811	1	p2	(AT)9	18	441	458
Contig14814	1	p3	(AAC)6	18	123	140
Contig14834	1	p1	(T)10	10	304	313
Contig14843	1	p3	(AGA)6	18	504	521
Contig14853	1	p3	(TCC)6	18	65	82
Contig14860	1	p1	(A)16	16	26	41
Contig14870	1	p3	(TGC)5	15	410	424
Contig14871	1	p3	(TGT)6	18	131	148
Contig14874	1	p3	(CGA)7	21	602	622
Contig14902	1	p3	(CAT)5	15	787	801
Contig14904	1	p2	(AG)10	20	64	83
Contig14905	1	p3	(CAC)6	18	504	521
Contig14909	1	p1	(A)10	10	361	370
Contig14909	2	p1	(T)10	10	519	528
Contig14910	1	p2	(CT)17	34	365	398
Contig14933	1	c	(A)10gaaacagaaaaatagaccttgcgaagagctgaattaaattatacctaaagacaaataacaatattcaggaccttgagccactgttaatgtttctccttcc(T)16	126	177	302
Contig14946	1	c	(T)14gtttggaattttgta(T)12	41	100	140
Contig14960	1	p1	(A)11	11	460	470
Contig14966	1	p1	(T)10	10	115	124
Contig14983	1	p3	(CAC)5	15	216	230
Contig14991	1	p2	(AT)7	14	287	300
Contig15002	1	p6	(CACCTG)5	30	506	535
Contig15020	1	p3	(AGC)5	15	351	365
Contig15050	1	p2	(AT)10	20	526	545
Contig15098	1	p2	(TC)6	12	13	24
Contig15105	1	p1	(T)10	10	1	10
Contig15109	1	p1	(A)12	12	423	434
Contig15128	1	p2	(CT)8	16	471	486
Contig15131	1	p3	(TAT)6	18	442	459
Contig15153	1	p3	(GGT)7	21	728	748
Contig15171	1	p1	(A)10	10	25	34
Contig15230	1	p2	(GA)6	12	1	12
Contig15231	1	p2	(GA)6	12	833	844
Contig15253	1	p2	(TC)6	12	247	258
Contig15267	1	p3	(GTG)5	15	638	652
Contig15269	1	p1	(A)10	10	130	139
Contig15282	1	p3	(ATG)10	30	136	165
Contig15285	1	p1	(A)13	13	38	50
Contig15285	2	p2	(AT)11	22	340	361
Contig15286	1	p2	(TA)9	18	319	336
Contig15318	1	p3	(TGC)5	15	2	16
Contig15352	1	p2	(CT)8	16	1	16
Contig15366	1	p1	(A)20	20	743	762
Contig15386	1	p1	(A)12	12	269	280
Contig15394	1	p3	(TAA)7	21	2	22
Contig15462	1	p2	(AG)7	14	501	514
Contig15465	1	p2	(CT)9	18	114	131
Contig15506	1	p1	(T)10	10	95	104
Contig15547	1	p1	(T)15	15	1	15
Contig15637	1	p3	(TCT)13	39	406	444
Contig15655	1	p3	(TCA)5	15	163	177
Contig15680	1	p3	(TTA)10	30	314	343
Contig15690	1	p2	(AT)9	18	1	18
Contig15691	1	p2	(CT)13	26	416	441
Contig15698	1	p3	(CTT)6	18	69	86
Contig15700	1	p3	(ATC)8	24	182	205
Contig15704	1	c	(AAG)6aggaagaaaaaccgacgacgcagcaccagcagc(AGA)5	66	21	86
Contig15705	1	p3	(AAT)8	24	66	89
Contig15707	1	p4	(ATTT)5	20	161	180
Contig15714	1	p3	(CTT)7	21	335	355
Contig15720	1	p3	(CTT)5	15	179	193
Contig15721	1	p4	(AAAT)5	20	60	79
Contig15723	1	p3	(AGA)8	24	164	187
Contig15724	1	p1	(T)15	15	284	298
Contig15724	2	p1	(T)12	12	425	436
Contig15729	1	p1	(A)39	39	257	295
Contig15733	1	p3	(TTA)9	27	147	173
Contig15745	1	p2	(AT)8	16	26	41
Contig15749	1	p3	(ATT)8	24	1	24
Contig15750	1	p3	(TGG)5	15	254	268
Contig15751	1	c	(A)13ggaacacacacaaaggaaaatatcaccaatcaagccagataactcaaattttctaccacttaggaacaaaacaagaaattttagacattaaagaaa(AT)9	127	129	255
Contig15753	1	p2	(AG)10	20	61	80
Contig15755	1	p3	(AAG)7	21	109	129
Contig15764	1	p2	(AT)11	22	95	116
Contig15771	1	p3	(CTT)9	27	52	78
Contig15772	1	p2	(AT)9	18	196	213
Contig15776	1	p3	(GCC)5	15	207	221
Contig15786	1	p2	(AT)11	22	231	252
Contig15797	1	p2	(TG)10	20	209	228
Contig15806	1	p3	(TAG)8	24	192	215
Contig15807	1	p3	(CAG)6	18	66	83
Contig15808	1	p4	(AAAT)5	20	39	58
Contig15809	1	p3	(GGT)6	18	184	201
Contig15814	1	p3	(AGA)6	18	15	32
Contig15815	1	p2	(CT)9	18	68	85
Contig15816	1	c	(AGA)6agcaggacttcacggactccgacatggcggccgcggctcagcagctgatgcaacttagcgacgaagat(AAC)6	104	55	158
Contig15816	2	p3	(TAA)7	21	296	316
Contig15821	1	p2	(AT)9	18	27	44
Contig15821	2	p2	(TA)8	16	343	358
Contig15836	1	p3	(CTT)10	30	9	38
Contig15837	1	p3	(TCT)7	21	7	27
Contig15841	1	p3	(CTT)6	18	118	135
Contig15842	1	p3	(AAT)7	21	51	71
Contig15846	1	c	(CA)7tacacacacaaaatatatatattgaatttgtgctttaga(GT)6	65	96	160
Contig15847	1	p3	(GAT)5	15	88	102
Contig15850	1	p2	(TA)12	24	277	300
Contig15851	1	p4	(AAAT)5	20	163	182
Contig15854	1	p2	(AT)13	26	211	236
Contig15859	1	p6	(TATATG)7	42	107	148
Contig15864	1	p2	(AT)9	18	75	92
Contig15866	1	p3	(AGA)5	15	236	250
Contig15877	1	p2	(AT)14	28	216	243
Contig15883	1	p1	(A)13	13	199	211
Contig15894	1	p3	(AAG)5	15	22	36
Contig15898	1	p1	(C)17	17	348	364
Contig15899	1	p3	(CAG)5	15	270	284
Contig15901	1	p3	(TCT)11	33	97	129
Contig15904	1	p2	(AT)10	20	186	205
Contig15904	2	p2	(AT)6	12	362	373
Contig15908	1	p3	(ATG)6	18	401	418
Contig15917	1	c	(A)11gtaagagaagaaaggaggtagctttctcgtaaattgagcaaaaagtttgggaaaaagattattctaaag(A)10	90	292	381
Contig15923	1	c	(T)32cgtaaacatgaatttaaatattaaacaaacttaaaataggtacattaaaagagcttatacataaagttacttttttctttttac(T)10aaacaaaaaaggaaaggaaaaaaccc(A)11gaaaagaagccaatcatgaacaagaaaaaataaacaaaccacaccatcattcatcgatta(AG)18	259	1	259
Contig15924	1	p3	(TGG)6	18	285	302
Contig15925	1	p2	(GA)11	22	80	101
Contig15929	1	p3	(CCA)6	18	154	171
Contig15934	1	c	(A)10tt(TAA)7	33	3	35
Contig15950	1	p1	(C)12	12	128	139
Contig15972	1	p1	(A)10	10	368	377
Contig15991	1	p3	(AGA)9	27	691	717
Contig15993	1	p2	(AT)7	14	713	726
Contig16021	1	p2	(TA)10	20	176	195
Contig16022	1	p1	(T)13	13	288	300
Contig16044	1	p1	(A)13	13	356	368
Contig16046	1	p3	(CCA)6	18	201	218
Contig16047	1	p3	(TCA)6	18	79	96
Contig16053	1	p3	(TAT)6	18	224	241
Contig16060	1	p1	(T)10	10	1	10
Contig16066	1	p3	(ATT)6	18	82	99
Contig16068	1	p1	(A)29	29	710	738
Contig16070	1	p1	(C)10	10	8	17
Contig16158	1	p3	(GAA)5	15	494	508
Contig16176	1	p2	(AT)7	14	713	726
Contig16190	1	p1	(A)11	11	326	336
Contig16193	1	p1	(T)28	28	1	28
Contig16198	1	p3	(AGA)5	15	134	148
Contig16200	1	p3	(TTG)5	15	218	232
Contig16205	1	p2	(AG)9	18	68	85
Contig16206	1	c	(CT)8t(TC)6	29	343	371
Contig16214	1	p1	(A)12	12	474	485
Contig16226	1	p2	(AG)7	14	1	14
Contig16226	2	p2	(AG)9	18	248	265
Contig16227	1	p2	(TC)7	14	25	38
Contig16233	1	p2	(TC)8	16	731	746
Contig16239	1	p1	(A)10	10	855	864
Contig16244	1	p1	(A)24	24	484	507
Contig16255	1	p1	(T)24	24	9	32
Contig16274	1	p1	(C)13	13	27	39
Contig16316	1	p1	(A)11	11	141	151
Contig16318	1	p2	(TC)9	18	218	235
Contig16338	1	p1	(T)28	28	1	28
Contig16346	1	p1	(T)46	46	1	46
Contig16352	1	p1	(A)11	11	209	219
Contig16355	1	p4	(AAGA)5	20	134	153
Contig16357	1	p1	(T)13	13	133	145
Contig16373	1	p3	(ATC)5	15	49	63
Contig16402	1	p1	(T)11	11	69	79
Contig16418	1	p3	(TGA)7	21	25	45
Contig16421	1	p1	(A)10	10	47	56
Contig16433	1	p1	(T)13	13	62	74
Contig16434	1	p1	(T)18	18	214	231
Contig16436	1	p2	(AT)13	26	295	320
Contig16444	1	p2	(AT)8	16	190	205
Contig16446	1	p3	(CTT)7	21	30	50
Contig16448	1	p1	(A)10	10	62	71
Contig16460	1	p1	(T)18	18	1	18
Contig16479	1	p1	(T)15	15	313	327
Contig16491	1	c	(T)10gttgaacaaaaacaaaaagttaataaatttgatgcaaacgaaaatacatagctgaattcttatgtggtagattccatacaactaacaatcatactccaaa(C)11	121	116	236
Contig16505	1	c	(T)13gttttc(T)13	32	88	119
Contig16509	1	p2	(AT)12	24	261	284
Contig16564	1	p1	(A)10	10	126	135
Contig16575	1	c	(TTC)7tttattttctttttttgttttttccccggc(TGT)5	66	11	76
Contig16590	1	p3	(TCT)6	18	40	57
Contig16592	1	p3	(TTA)5	15	52	66
Contig16601	1	c	(A)15gacaagatctatatataaactggcccttgtaaatgcccaattggttgagttc(T)10	77	49	125
Contig16612	1	p2	(CT)8	16	20	35
Contig16612	2	p3	(TCT)5	15	235	249
Contig16667	1	p1	(T)13	13	209	221
Contig16684	1	p1	(T)10	10	126	135
Contig16687	1	p1	(A)12	12	190	201
Contig16693	1	p2	(AT)11	22	67	88
Contig16734	1	p1	(T)10	10	269	278
Contig16760	1	p2	(TG)18	36	214	249
Contig16771	1	p1	(T)11	11	4	14
Contig16792	1	p3	(TCA)6	18	196	213
Contig16803	1	p3	(TTA)9	27	7	33
Contig16806	1	p1	(T)13	13	224	236
Contig16825	1	p2	(AT)11	22	292	313
Contig16831	1	p2	(AT)6	12	219	230
Contig16859	1	p1	(A)12	12	150	161
Contig16870	1	p2	(AC)9	18	263	280
Contig16900	1	c	(T)10g(A)11	22	76	97
Contig16922	1	p1	(A)11	11	296	306
Contig16928	1	p1	(A)10	10	112	121
Contig16928	2	p1	(T)10	10	283	292
Contig16947	1	p2	(AT)7	14	192	205
Contig16948	1	p3	(GGA)5	15	120	134
Contig16948	2	p2	(AG)7	14	329	342
Contig16962	1	c	(C)10tcttcctcctttattattta(T)10	40	164	203
Contig16963	1	p2	(AT)9	18	280	297
Contig17003	1	p4	(TTTA)5	20	129	148
Contig17021	1	p3	(AAT)5	15	22	36
Contig17063	1	p2	(TC)7	14	279	292
Contig17068	1	p2	(CT)8	16	285	300
Contig17094	1	p1	(A)11	11	180	190
Contig17104	1	p1	(T)10	10	26	35
Contig17119	1	p1	(A)11	11	191	201
Contig17130	1	p2	(AT)7	14	166	179
Contig17139	1	p1	(A)10	10	74	83
Contig17154	1	p4	(TCAA)5	20	36	55
Contig17158	1	p2	(AT)7	14	365	378
Contig17194	1	c	(T)13gggtttaattgagatgcctaatatagtctaactgacatttgaaattagtttacacatctaattaacccaacagtaaag(A)12	103	186	288
Contig17196	1	p2	(AC)6	12	16	27
Contig17200	1	p2	(CT)6	12	1	12
Contig17201	1	p1	(T)12	12	87	98
Contig17203	1	p2	(TA)6	12	273	284
Contig17226	1	p1	(A)11	11	118	128
Contig17229	1	c	(T)10aaattgaaaatcatataagaaagtaattaaaaatatctttgaataagaatg(AAT)5	76	226	301
Contig17261	1	p3	(CCG)6	18	160	177
Contig17271	1	p1	(T)10	10	128	137
Contig17280	1	p3	(TCT)11	33	247	279
Contig17285	1	c	(C)12(T)25	37	2	38
Contig17294	1	p2	(AG)8	16	223	238
Contig17307	1	p3	(GAT)5	15	307	321
Contig17357	1	p3	(TGG)5	15	28	42
Contig17357	2	p2	(AG)8	16	145	160
Contig17362	1	p3	(ACA)6	18	150	167
Contig17366	1	p1	(T)10	10	126	135
Contig17413	1	p1	(T)10	10	116	125
Contig17428	1	p1	(A)10	10	79	88
Contig17431	1	p3	(GTG)5	15	290	304
Contig17444	1	p1	(A)10	10	150	159
Contig17455	1	p1	(T)10	10	54	63
Contig17479	1	p3	(TTC)7	21	158	178
Contig17480	1	p1	(A)10	10	219	228
Contig17501	1	p2	(AT)9	18	237	254
Contig17505	1	p1	(A)11	11	30	40
Contig17505	2	p2	(AT)9	18	196	213
Contig17529	1	p3	(CAC)6	18	202	219
Contig17530	1	p1	(T)10	10	153	162
Contig17532	1	p1	(A)10	10	120	129
Contig17548	1	p2	(AT)6	12	237	248
Contig17551	1	p2	(TA)7	14	311	324
Contig17582	1	p3	(GGA)7	21	3	23
Contig17589	1	p3	(AAC)5	15	88	102
Contig17594	1	p1	(A)10	10	141	150
Contig17603	1	p1	(A)10	10	108	117
Contig17616	1	c	(T)16ctttttcttctttcttctatagtctagcgttccaaaaaataaataaaaaaaat(A)11	80	80	159
Contig17617	1	p1	(T)10	10	189	198
Contig17618	1	p1	(T)12	12	1	12
Contig17623	1	p3	(TAG)10	30	127	156
Contig17648	1	p3	(AGA)6	18	13	30
Contig17707	1	p1	(T)10	10	83	92
Contig17718	1	p2	(CT)6	12	245	256
Contig17746	1	p1	(T)10	10	13	22
Contig17758	1	p3	(TGT)6	18	146	163
Contig17766	1	p6	(GCTTCA)5	30	61	90
Contig17785	1	c	(AC)14at(AC)14	58	313	370
Contig17791	1	p3	(AAT)5	15	38	52
Contig17856	1	p4	(GAAG)5	20	66	85
Contig17876	1	p2	(TA)14	28	214	241
Contig17897	1	c	(T)11cttataatttttttccccttgtattggtttttttgttttgtataattggc(A)19	80	42	121
Contig17908	1	p3	(GCC)5	15	238	252
Contig17932	1	p3	(ATT)6	18	115	132
Contig17944	1	p2	(AT)8	16	359	374
Contig17951	1	c	(T)11aat(TTC)6ttttatcatctttttctttttcattttgattcaaacccttctcttgt(TTC)5tacttcttcatcatcaaaaacctttccttatgatttccatctctcctcttcttgcatagacaa(AG)17	191	95	285
Contig17960	1	p1	(T)10	10	159	168
Contig17962	1	c	(C)10(T)13a(T)11	35	1	35
Contig17974	1	p1	(T)12	12	55	66
Contig17998	1	c	(T)17c(T)39	57	1	57
Contig18009	1	c	(T)14ccttttctcttagaaactcttaaaggcattctttggctttctggttttcctg(A)10	76	72	147
Contig18028	1	p1	(A)13	13	119	131
Contig18043	1	p2	(CT)6	12	67	78
Contig18048	1	p1	(T)10	10	37	46
Contig18075	1	p1	(T)12	12	1	12
Contig18085	1	p2	(TC)10	20	187	206
Contig18088	1	c	(T)10cccctttatata(AT)13	48	40	87
Contig18093	1	p3	(ATT)6	18	100	117
Contig18107	1	p2	(AT)7	14	76	89
Contig18116	1	p2	(TA)11	22	211	232
Contig18145	1	p3	(ATT)14	42	91	132
Contig18155	1	p3	(CCA)5	15	31	45
Contig18198	1	p1	(A)11	11	294	304
Contig18222	1	p1	(A)12	12	188	199
Contig18225	1	p1	(T)10	10	260	269
Contig18230	1	p2	(GA)7	14	264	277
Contig18236	1	c	(T)14ggttcgtatttcttcttgttttttcttttttcttttttcttgtta(T)10	69	333	401
Contig18248	1	p3	(TCT)6	18	35	52
Contig18249	1	p3	(AGG)5	15	278	292
Contig18255	1	p3	(AAT)11	33	165	197
Contig18260	1	p1	(A)10	10	124	133
Contig18262	1	p2	(AT)8	16	186	201
Contig18271	1	p1	(T)10	10	261	270
Contig18280	1	p4	(TTTA)5	20	59	78
Contig18286	1	p1	(A)17	17	261	277
Contig18291	1	p1	(A)13	13	242	254
Contig18296	1	p1	(T)32	32	1	32
Contig18301	1	p1	(A)10	10	79	88
Contig18310	1	p2	(AG)7	14	224	237
Contig18319	1	p1	(A)11	11	321	331
Contig18332	1	c	(TAA)5ttatcttttagttttatttttatttatattagccacgagatttatttgtttatttatttatag(GA)6	90	97	186
Contig18350	1	c	(CCA)9tatactccatagccaccaaattcacttccaccatatccaccataagcaccagctctaccactataggcccccagcagacctataac(CCA)7	134	53	186
Contig18355	1	p3	(ATG)6	18	175	192
Contig18384	1	p3	(GGT)5	15	33	47
Contig18410	1	p2	(TA)7	14	187	200
Contig18411	1	c	(A)16n(A)14	31	189	219
Contig18412	1	p1	(A)10	10	205	214
Contig18419	1	p1	(A)12	12	44	55
Contig18460	1	c	(T)24n(T)19	44	1	44
Contig18460	2	p2	(TA)6	12	254	265
Contig18471	1	p1	(T)12	12	30	41
Contig18474	1	p1	(T)11	11	45	55
Contig18476	1	p2	(AT)11	22	118	139
Contig18495	1	p1	(T)11	11	150	160
Contig18513	1	p2	(AT)10	20	214	233
Contig18515	1	p2	(AT)8	16	91	106
Contig18525	1	p2	(TA)6	12	10	21
Contig18564	1	p1	(A)16	16	127	142
Contig18565	1	p1	(T)24	24	1	24
Contig18565	2	p2	(TA)7	14	293	306
Contig18585	1	p2	(GA)8	16	264	279
Contig18588	1	p1	(A)10	10	240	249
Contig18589	1	p1	(T)14	14	291	304
Contig18629	1	p3	(TCT)5	15	83	97
Contig18633	1	p2	(AT)7	14	153	166
Contig18648	1	p1	(T)13	13	5	17
Contig18650	1	p1	(A)11	11	165	175
Contig18651	1	p2	(AG)10	20	297	316
Contig18654	1	c	(GA)12(CA)18	60	194	253
Contig18683	1	p1	(T)10	10	151	160
Contig18690	1	p1	(A)15	15	139	153
Contig18694	1	p1	(T)15	15	341	355
Contig18716	1	p1	(T)12	12	29	40
Contig18747	1	p2	(AT)13	26	296	321
Contig18750	1	p2	(AG)6	12	1	12
Contig18750	2	c	(T)11cgttttgttttaatttatctcttattagacgtaacggagagtttctgttgtatcggggaataaagagaaagcagacac(AG)11	111	268	378
Contig18784	1	p4	(AAAT)5	20	88	107
Contig18821	1	p3	(TCA)6	18	189	206
Contig18831	1	p1	(A)10	10	90	99
Contig18839	1	p2	(TG)7	14	14	27
Contig18839	2	p1	(T)13	13	129	141
Contig18844	1	p1	(C)11	11	7	17
Contig18844	2	p3	(ATA)5	15	337	351
Contig18851	1	p1	(T)10	10	92	101
Contig18852	1	p2	(AT)9	18	47	64
Contig18852	2	p1	(A)14	14	186	199
Contig18875	1	p2	(GA)6	12	115	126
Contig18883	1	p1	(T)16	16	184	199
Contig18902	1	p1	(A)10	10	94	103
Contig18902	2	p1	(A)13	13	224	236
Contig18922	1	p1	(T)13	13	1	13
Contig18929	1	p3	(AAG)7	21	20	40
Contig18934	1	p1	(A)11	11	182	192
Contig18953	1	p1	(T)13	13	227	239
Contig18954	1	p2	(GA)6	12	1	12
Contig18954	2	p1	(T)14	14	171	184
Contig18964	1	p3	(TTG)6	18	30	47
Contig18971	1	p2	(AT)10	20	273	292
Contig18987	1	p1	(A)10	10	138	147
Contig19009	1	c	(A)11tn(TA)7	27	247	273
Contig19020	1	p1	(A)12	12	243	254
Contig19026	1	p3	(GAA)5	15	320	334
Contig19043	1	p2	(CT)12	24	260	283
Contig19046	1	p2	(CT)6	12	13	24
Contig19046	2	p1	(T)11	11	149	159
Contig19059	1	p3	(ATT)7	21	299	319
Contig19061	1	p1	(T)11	11	1	11
Contig19064	1	p2	(AT)9	18	203	220
Contig19100	1	p1	(T)10	10	187	196
Contig19103	1	p2	(AC)12	24	163	186
Contig19133	1	p1	(T)10	10	65	74
Contig19142	1	p3	(CTC)6	18	39	56
Contig19153	1	p3	(AAT)6	18	71	88
Contig19161	1	p2	(GA)7	14	1	14
Contig19167	1	p3	(GAA)5	15	29	43
Contig19181	1	p2	(AG)15	30	259	288
Contig19197	1	p2	(TA)8	16	53	68
Contig19198	1	p3	(ATT)5	15	284	298
Contig19222	1	p2	(AT)9	18	214	231
Contig19229	1	c	(TA)12(TG)7	38	270	307
Contig19247	1	p1	(A)10	10	198	207
Contig19252	1	p1	(A)11	11	192	202
Contig19302	1	p1	(A)10	10	221	230
Contig19303	1	p4	(TAAA)5	20	75	94
Contig19333	1	p3	(GAG)5	15	286	300
Contig19334	1	p4	(AAAT)5	20	83	102
Contig19336	1	p1	(T)12	12	129	140
Contig19337	1	p3	(AAT)9	27	169	195
Contig19367	1	p2	(TC)6	12	207	218
Contig19381	1	p1	(T)10	10	159	168
Contig19384	1	p1	(T)11	11	26	36
Contig19392	1	p3	(GGA)5	15	195	209
Contig19407	1	p3	(TTA)5	15	337	351
Contig19413	1	p1	(T)12	12	81	92
Contig19425	1	p1	(T)10	10	1	10
Contig19436	1	p2	(AT)10	20	163	182
Contig19450	1	p1	(T)13	13	1	13
Contig19450	2	p1	(T)17	17	122	138
Contig19454	1	p1	(T)14	14	189	202
Contig19472	1	p2	(AT)11	22	95	116
Contig19479	1	p3	(TTC)9	27	26	52
Contig19486	1	p3	(TAA)5	15	42	56
Contig19491	1	p3	(TTA)9	27	4	30
Contig19503	1	p1	(T)23	23	2	24
Contig19506	1	p3	(TTA)8	24	47	70
Contig19526	1	p1	(T)22	22	1	22
Contig19529	1	p3	(GAT)7	21	224	244
Contig19540	1	p1	(T)14	14	153	166
Contig19542	1	p2	(TA)7	14	202	215
Contig19545	1	p2	(CT)11	22	45	66
Contig19567	1	p2	(AT)9	18	108	125
Contig19568	1	p1	(T)10	10	69	78
Contig19589	1	p5	(ATAAA)5	25	149	173
Contig19603	1	p3	(TTC)5	15	34	48
Contig19629	1	p1	(T)11	11	1	11
Contig19651	1	p1	(T)11	11	1	11
Contig19657	1	p1	(T)11	11	56	66
Contig19664	1	p2	(TA)6	12	135	146
Contig19666	1	p1	(T)11	11	175	185
Contig19673	1	c	(A)12gcaggtaaatattatatctt(TC)6	44	138	181
Contig19683	1	c	(TCT)5ccttgtttttgtttgttcaagccctagagaatccatgttttgttcaatcgcaatatagattc(T)15	92	56	147
Contig19693	1	c	(T)10aacccccttttagttagaattaacctcattaaacgaacc(A)12	61	83	143
Contig19732	1	p2	(AT)6	12	160	171
Contig19736	1	p2	(AT)7	14	21	34
Contig19752	1	p3	(ATG)6	18	179	196
Contig19766	1	c	(T)11atttgttttttta(T)14	38	22	59
Contig19793	1	p3	(TCT)10	30	136	165
Contig19840	1	p2	(TA)6	12	14	25
Contig19848	1	p3	(AAC)5	15	77	91
Contig19865	1	p2	(CT)7	14	240	253
Contig19877	1	p1	(A)10	10	143	152
Contig19895	1	p2	(AT)9	18	315	332
Contig19911	1	p2	(TA)9	18	303	320
Contig19916	1	p3	(TTC)5	15	144	158
Contig19926	1	p1	(A)14	14	79	92
Contig19931	1	p4	(AAAT)5	20	6	25
Contig19933	1	p1	(A)10	10	264	273
Contig19947	1	p1	(A)10	10	232	241
Contig19968	1	p2	(AC)15	30	190	219
Contig19998	1	p1	(T)10	10	4	13
Contig20000	1	p2	(AT)10	20	377	396
Contig20029	1	c	(A)12n(A)11n(A)11n(A)13	50	248	297
Contig20030	1	p1	(A)15	15	140	154
Contig20048	1	p3	(GTC)5	15	197	211
Contig20068	1	p3	(AAT)6	18	159	176
Contig20073	1	p1	(A)11	11	161	171
Contig20083	1	c	(T)11aagaaagaaagaaaagaaagtagttgccataactaaattaaagatagactcaaaacgttcaaccc(A)11	87	11	97
Contig20084	1	p3	(AAT)5	15	113	127
Contig20087	1	p1	(T)12	12	145	156
Contig20089	1	p1	(T)17	17	1	17
Contig20090	1	p3	(AGA)6	18	88	105
Contig20102	1	p2	(AT)7	14	330	343
Contig20119	1	p1	(T)11	11	280	290
Contig20121	1	p2	(TA)8	16	51	66
Contig20123	1	p3	(AAT)7	21	299	319
Contig20139	1	p2	(AT)10	20	242	261
Contig20158	1	p1	(T)11	11	180	190
Contig20193	1	c	(TC)6g(AT)10	33	208	240
Contig20203	1	p1	(A)11	11	184	194
Contig20224	1	p3	(ATT)5	15	16	30
Contig20231	1	p3	(AAG)7	21	194	214
Contig20246	1	p3	(GAT)5	15	197	211
Contig20259	1	p2	(AG)8	16	224	239
Contig20275	1	p4	(TTTA)6	24	95	118
Contig20286	1	p4	(TATT)5	20	138	157
Contig20313	1	p2	(TC)11	22	24	45
Contig20334	1	c	(ACC)6gccaagctctcttctattagccgttccagcgatccagatggatgatctattcgtgcttacaagaagatgctc(TA)9(TG)11	130	77	206
Contig20338	1	p3	(TGG)5	15	15	29
Contig20348	1	p1	(A)10	10	19	28
Contig20350	1	c	(T)12cgccaa(AAT)6aagaagaat(AAG)6taccaccaaatagtaattcacaagaaaataaaaataaaaataattactcctagatggtactacc(T)14	141	1	141
Contig20387	1	p2	(TA)8	16	243	258
Contig20393	1	p1	(A)11	11	51	61
Contig20393	2	p3	(TCT)6	18	182	199
Contig20411	1	c	(T)10catcaggactagcttttgcactctgcttaatttttgttggttttgatatgaatctcttttccttctttatctctctctttcctc(T)13	107	20	126
Contig20411	2	p1	(T)13	13	339	351
Contig20413	1	p2	(CA)15	30	288	317
Contig20415	1	p2	(TA)8	16	208	223
Contig20418	1	p1	(T)12	12	68	79
Contig20431	1	c	(A)13tcaaacccacttcaagaaaccttaaaacaaatcaaaacccacaaaaaacaacaaagtaattgaattaaaaa(AT)6	96	168	263
Contig20460	1	p4	(TTAT)5	20	128	147
Contig20467	1	p1	(T)10	10	1	10
Contig20483	1	p3	(TTA)6	18	140	157
Contig20498	1	p4	(AAAT)6	24	67	90
Contig20515	1	p1	(A)10	10	18	27
Contig20545	1	p3	(GAG)5	15	69	83
Contig20557	1	p3	(GGT)6	18	24	41
Contig20563	1	p3	(TGG)5	15	46	60
Contig20568	1	p1	(T)10	10	52	61
Contig20587	1	p1	(A)10	10	21	30
[truncated: 1,016 more rows]
