# Supplementary material for: Transcriptome sequence analysis and mining of SSRs in Jhar Ber (Ziziphus nummularia (Burm.f.) Wight & Arn) under drought stress
Source: Sci Rep. 2018 Feb 5;8:2406. doi: 10.1038/s41598-018-20548-1 (PMC5799245; doi:10.1038/s41598-018-20548-1)
Supplement: Supplementary file 6 — Supplementary Dataset 5 [file 41598_2018_20548_MOESM6_ESM.xls]

## Sheet: Sheet1
Transcriptome sequence analysis and mining of SSRs in Jhar Ber (Ziziphus nummularia (Burm.f.) Wight & Arn) under drought stress
Radha Yadav, Showkat Ahmad Lone, Kishor Gaikwad, Nagendra Kumar Singh and Jasdeep Chatrath Padaria
Table S5. Frequency of di-, tri-, tetra-, penta- and hexa- nucleotide SSR repeats in Z. nummularia transcriptome
Motif length								Total	%
	5	6	7	8	9	10	>10
AC/GT	-	28	9	2	10	14	54	103	5.22312
AG/CT	-	101	57	37	37	30	142	374	18.9655
AT/AT	-	89	79	76	82	59	173	499	25.3043
CG/CG	-	6					0	6	0.30426
AAC/GTT	25	15	10	4	1	1	4	59	2.99189
AAG/CTT	118	68	51	18	7	11	16	278	14.0974
AAT/ATT	66	39	24	12	15	8	26	182	9.22921
ACC/GGT	63	25	11	5	3	1	2	109	5.52738
ACG/CGT	11	4	2	1	1		0	19	0.963489
ACT/AGT	5	1	1	1	1	1	1	10	0.507099
AGC/CTG	29	15	7	2	4		0	57	2.89047
AGG/CCT	32	8	6	4		3	5	55	2.78905
ATC/ATG	54	19	8	5	1	3	3	90	4.56389
CCG/CGG	9	4		2			0	15	0.760649
AAAC/GTTT	3	1					0	4	0.20284
AAAG/CTTT	4	1					0	5	0.25355
AAAT/ATTT	33	11	1	1		1	2	48	2.43408
AAGG/CCTT	1	1					0	2	0.10142
AATC/ATTG	3						0	3	0.15213
AATT/AATT	2	2					0	4	0.20284
ACAG/CTGT		1					0	1	0.05071
ACAT/ATGT		2					0	2	0.10142
ACGC/CGTG	1						0	1	0.05071
ACGT/ACGT		1	1				4	6	0.30426
ACTC/AGTG	1						0	1	0.05071
AGAT/ATCT		1					0	1	0.05071
ATCC/ATGG	2						0	2	0.10142
AAAAC/GTTTT	1	1					0	2	0.10142
AAAAG/CTTTT	1						0	1	0.05071
AAAAT/ATTTT	4	1	4				0	9	0.456389
AATGG/ATTCC	2			1			0	3	0.15213
AAAAAT/ATTTTT	2		2				0	4	0.20284
AAAATT/AATTTT	1						0	1	0.05071
AAAGCC/CTTTGG	1						0	1	0.05071
AACCCT/AGGGTT		1					0	1	0.05071
AAGATG/ATCTTC	1						0	1	0.05071
AAGCTG/AGCTTC	1						0	1	0.05071
ACAGAG/CTCTGT	1						0	1	0.05071
ACAGGG/CCCTGT	1						0	1	0.05071
ACATAT/ATATGT			1				0	1	0.05071
ACCCTG/AGGGTC		1					0	1	0.05071
ACCTGC/AGGTGC	1						0	1	0.05071
AGCAGG/CCTGCT	1						0	1	0.05071
AGCATC/ATGCTG	1						0	1	0.05071
AGCCGG/CCGGCT	1						0	1	0.05071
AGCCTG/AGGCTC	1	1			1		0	3	0.15213
AGGCGG/CCGCCT	1						0	1	0.05071
Total	484	448	274	171	163	132	432	1972
%	24.54	22.71	13.89	8.67	8.26	6.69	21.9
